# Supplementary material for: AAAKB: A manually curated database for tracking and predicting genes of Abdominal aortic aneurysm (AAA)
Source: PLoS One. 2023 Dec 15;18(12):e0289966. doi: 10.1371/journal.pone.0289966 (PMC10723669; doi:10.1371/journal.pone.0289966)
Supplement: S1 Table — (XLSX) [file pone.0289966.s002.xlsx]

## Sheet: human AAA
ID	adj.P.Val	P.Value	t	B	logFC	GI	Gene.symbol	Gene.title
ILMN_1657435	2.79e-08	2.12e-12	-9.83788	17.8524	-2.27678	121582464	MT1M	metallothionein 1M
ILMN_1725235	6.28e-08	7.66e-12	9.41073	16.6594	0.837136	440309850	CDK5RAP2	CDK5 regulatory subunit associated protein 2
ILMN_2394242	6.28e-08	7.96e-12	9.398	16.6234	0.882237	70995234	AMMECR1	Alport syndrome, mental retardation, midface hypoplasia and elliptocytosis chromosomal region gene 1
ILMN_1773802	1.77e-07	2.7e-11	8.99837	15.4832	0.653545	124518659	SCN5A	sodium voltage-gated channel alpha subunit 5
ILMN_1694882	1.98e-07	3.84e-11	8.88429	15.1536	0.609598	512749766	AMY2B	amylase, alpha 2B (pancreatic)
ILMN_1683133	1.98e-07	4.01e-11	-8.87023	15.1129	-1.01145	197304672	KLF15	Kruppel like factor 15
ILMN_2357419	2.9e-07	6.62e-11	8.70895	14.6438	0.958408	542133072	LILRA5	leukocyte immunoglobulin like receptor A5
ILMN_1675425	4.61e-07	1.4e-10	8.46893	13.9394	0.941081	50897263	OR4D1	olfactory receptor family 4 subfamily D member 1
ILMN_1667796	9.36e-07	3.97e-10	8.13916	12.96	3.12923	172072689	HBA2	hemoglobin subunit alpha 2
ILMN_1892638	1.09e-06	5.52e-10	-8.03549	12.6494	-1.34323	4884230	DKFZP564C152	DKFZP564C152 protein
ILMN_2402817	1.16e-06	6.62e-10	-7.97881	12.4791	-1.65666	66932931	ZBTB16	zinc finger and BTB domain containing 16
ILMN_1690829	1.16e-06	6.73e-10	7.97336	12.4627	0.932022	332800963	AGER	advanced glycosylation end-product specific receptor
ILMN_1700349	1.16e-06	6.78e-10	-7.97131	12.4566	-0.786345	217416384	COQ8B	coenzyme Q8B
ILMN_2352295	1.31e-06	8.43e-10	7.90309	12.2511	0.676191	41349457	PRDM10	PR/SET domain 10
ILMN_1676973	1.31e-06	8.58e-10	7.89735	12.2338	0.9405	329755246	CABP5	calcium binding protein 5
ILMN_1676318	1.38e-06	9.45e-10	7.86735	12.1432	0.646665	91176324	BAZ2A	bromodomain adjacent to zinc finger domain 2A
ILMN_1765427	1.38e-06	9.78e-10	7.85654	12.1106	0.726835	154759272	TSGA10IP	testis specific 10 interacting protein
ILMN_1714000	2.62e-06	2.09e-09	-7.6208	11.3956	-1.16835	217330575	NXPH3	neurexophilin 3
ILMN_2100437	2.77e-06	2.57e-09	7.55589	11.1978	2.95706	28302128	HBB	hemoglobin subunit beta
ILMN_2141259	2.77e-06	2.6e-09	7.55224	11.1866	0.618123	73623034	SPAG5	sperm associated antigen 5
ILMN_1745256	3.03e-06	2.92e-09	-7.51619	11.0766	-1.79327	953953847	CXXC5	CXXC finger protein 5
ILMN_1687429	3.04e-06	3.08e-09	7.49952	11.0256	0.80005	47078277	CHKA	choline kinase alpha
ILMN_2248912	3.62e-06	3.77e-09	7.43789	10.8371	0.790603	574584576	BCAS4	breast carcinoma amplified sequence 4
ILMN_1810691	4.08e-06	4.45e-09	7.38623	10.6789	0.682806	115387101	ADCY2	adenylate cyclase 2
ILMN_2305407	4.22e-06	4.73e-09	-7.36769	10.622	-1.7021	66932930	ZBTB16	zinc finger and BTB domain containing 16
ILMN_1799067	4.22e-06	4.82e-09	7.36198	10.6045	0.687378	733216527	PRSS58	protease, serine 58
ILMN_1724211	4.22e-06	5.4e-09	-7.32661	10.4959	-0.702388	40217830	GPRC5C	G protein-coupled receptor class C group 5 member C
ILMN_1869913	4.22e-06	5.41e-09	7.32583	10.4935	0.615713	20204101	ARHGEF37	Rho guanine nucleotide exchange factor 37
ILMN_1785804	4.22e-06	5.45e-09	7.32371	10.487	0.698224	48949850	ERVW-1	endogenous retrovirus group W member 1
ILMN_1685275	4.22e-06	5.45e-09	-7.32356	10.4865	-1.55696	71274106	MCAM	melanoma cell adhesion molecule
ILMN_2370692	4.54e-06	6.1e-09	7.2892	10.381	0.734237	109150424	ANKZF1	ankyrin repeat and zinc finger domain containing 1
ILMN_2129545	5.28e-06	7.5e-09	-7.22574	10.1857	-0.877424	133908608	GNB4	G protein subunit beta 4
ILMN_1669663	5.28e-06	7.86e-09	7.2113	10.1413	0.726361	82546844	BCR	BCR, RhoGEF and GTPase activating protein
ILMN_2398995	5.28e-06	7.89e-09	-7.20989	10.1369	-0.950025	169403974	MRPL24	mitochondrial ribosomal protein L24
ILMN_2127842	5.63e-06	8.57e-09	7.18456	10.0589	2.97368	172072689	HBA2	hemoglobin subunit alpha 2
ILMN_1744251	5.95e-06	9.36e-09	-7.15746	9.97531	-0.887555	260593678	TBXA2R	thromboxane A2 receptor
ILMN_1714643	6.59e-06	1.07e-08	7.11672	9.8496	0.601846	221316698	MGAM	maltase-glucoamylase
ILMN_1679917	7.51e-06	1.24e-08	-7.07175	9.71069	-0.957154	1045561326	ARL16	ADP ribosylation factor like GTPase 16
ILMN_1768856	8.11e-06	1.44e-08	7.02529	9.56704	0.627388	188595669	CHAT	choline O-acetyltransferase
ILMN_1742330	8.52e-06	1.56e-08	-7.00186	9.49455	-1.03151	574956974	PLXNB1	plexin B1
ILMN_1694539	9.07e-06	1.7e-08	-6.97397	9.4082	-1.14577	662236839	MAP3K6	mitogen-activated protein kinase kinase kinase 6
ILMN_2229464	9.83e-06	1.9e-08	6.93995	9.30284	0.618064	116325992	LRRC37A2	leucine rich repeat containing 37 member A2
ILMN_1750941	1.07e-05	2.19e-08	6.89662	9.1685	0.605184	221316719	DLX4	distal-less homeobox 4
ILMN_1745686	1.22e-05	2.72e-08	-6.83139	8.96605	-1.12297	110825983	MFHAS1	malignant fibrous histiocytoma amplified sequence 1
ILMN_1788650	1.22e-05	2.72e-08	6.83125	8.96563	0.73995	346422494	GPHB5	glycoprotein hormone beta 5
ILMN_2329773	1.52e-05	3.55e-08	-6.74931	8.71102	-0.791731	332078501	RAB27A	RAB27A, member RAS oncogene family
ILMN_1709630	1.82e-05	4.57e-08	-6.67259	8.47232	-1.02618	304571936	CCDC107	coiled-coil domain containing 107
ILMN_1771261	1.92e-05	5.05e-08	-6.64234	8.37814	-1.34012	166706886	SYNC	syncoilin, intermediate filament protein
ILMN_1758735	2.1e-05	5.69e-08	6.60595	8.26478	0.620398	459683879	NLRP12	NLR family pyrin domain containing 12
ILMN_1748881	2.3e-05	6.31e-08	6.57427	8.16607	0.866823	355390288	MRAS	muscle RAS oncogene homolog
ILMN_2269193	2.31e-05	6.6e-08	6.56082	8.12414	0.640619	121583654	ZNF331	zinc finger protein 331
ILMN_1704797	2.31e-05	6.6e-08	6.56074	8.1239	0.652433	53832017	CLEC10A	C-type lectin domain family 10 member A
ILMN_1813763	2.31e-05	6.63e-08	-6.55913	8.11888	-0.832229	380503860	SLC20A2	solute carrier family 20 member 2
ILMN_1718990	2.43e-05	7.15e-08	6.53645	8.04816	0.585183	219801940	NFRKB	nuclear factor related to kappaB binding protein
ILMN_1769306	2.47e-05	7.34e-08	6.5283	8.02277	0.608476	215490112	PRELID3A	PRELI domain containing 3A
ILMN_2152095	2.73e-05	8.25e-08	6.49281	7.91206	0.657571	155030233	DROSHA	drosha ribonuclease III
ILMN_1696450	3.05e-05	9.38e-08	-6.45393	7.79076	-0.786101	523425744	KLK1	kallikrein 1
ILMN_1808768	3.27e-05	1.01e-07	-6.43068	7.7182	-0.813191	112382209	ROCK1	Rho associated coiled-coil containing protein kinase 1
ILMN_1709880	3.29e-05	1.03e-07	-6.42628	7.70446	-4.64304	49087144	RPLP0	ribosomal protein lateral stalk subunit P0
ILMN_1782237	3.4e-05	1.07e-07	6.41401	7.66616	0.589889	157738693	HCAR3	hydroxycarboxylic acid receptor 3
ILMN_2260392	3.42e-05	1.08e-07	6.40965	7.65254	0.793682	393718090	ACTR3B	ARP3 actin related protein 3 homolog B
ILMN_1743275	3.51e-05	1.13e-07	-6.39622	7.61063	-0.825447	605051955	SH3RF3	SH3 domain containing ring finger 3
ILMN_1774387	3.57e-05	1.18e-07	-6.38466	7.57453	-0.87451	76563911	ZHX3	zinc fingers and homeoboxes 3
ILMN_2308689	3.89e-05	1.31e-07	-6.35137	7.47059	-0.718611	118421079	AGBL5	ATP/GTP binding protein like 5
ILMN_1661325	3.89e-05	1.32e-07	6.3493	7.46411	0.594501	756398319	PKP4	plakophilin 4
ILMN_1658290	3.92e-05	1.35e-07	-6.3425	7.44288	-0.680974	971825949	METTL22	methyltransferase like 22
ILMN_1718295	3.93e-05	1.37e-07	-6.33918	7.43249	-0.618416	296011083	STAC2	SH3 and cysteine rich domain 2
ILMN_1764512	3.93e-05	1.38e-07	6.33623	7.42329	0.693481	52317095	OR4X1	olfactory receptor family 4 subfamily X member 1 (gene/pseudogene)
ILMN_1760798	3.93e-05	1.39e-07	-6.33516	7.41996	-0.716261	112799846	RYR2	ryanodine receptor 2
ILMN_1719158	4e-05	1.42e-07	-6.32717	7.39501	-1.11574	61743966	CTBP1	C-terminal binding protein 1
ILMN_1788387	4e-05	1.43e-07	-6.32556	7.38996	-0.958843	238859592	UGGT2	UDP-glucose glycoprotein glucosyltransferase 2
ILMN_1725946	4.05e-05	1.46e-07	6.31982	7.37203	0.676764	331999973	IRF6	interferon regulatory factor 6
ILMN_1739840	4.06e-05	1.47e-07	-6.31642	7.36141	-0.797743	187829873	LRRC8A	leucine rich repeat containing 8 family member A
ILMN_1784464	4.07e-05	1.48e-07	6.31415	7.35433	0.624647	168986654	LRRC74A	leucine rich repeat containing 74A
ILMN_1682831	4.26e-05	1.59e-07	6.2928	7.28763	0.616363	257743030	NEB	nebulin
ILMN_1689294	4.26e-05	1.61e-07	6.28991	7.2786	0.793866	255308893	SNORD14D	small nucleolar RNA, C/D box 14D
ILMN_1672080	4.48e-05	1.78e-07	-6.25981	7.18455	-0.773827	46411186	NR2F6	nuclear receptor subfamily 2 group F member 6
ILMN_1700507	4.59e-05	1.84e-07	-6.24919	7.15139	-1.18818	214010171	CLASP1	cytoplasmic linker associated protein 1
ILMN_1813104	4.93e-05	2.02e-07	-6.22002	7.06025	-1.13722	190014582	GALNT15	polypeptide N-acetylgalactosaminyltransferase 15
ILMN_2081070	4.93e-05	2.04e-07	-6.21801	7.05396	-0.747087	948284405	BTC	betacellulin
ILMN_1786024	5.05e-05	2.13e-07	-6.20524	7.01406	-0.797987	544583544	POLR3H	RNA polymerase III subunit H
ILMN_1659411	5.1e-05	2.17e-07	-6.19944	6.99593	-1.37121	89276761	POLR2C	RNA polymerase II subunit C
ILMN_2371911	5.35e-05	2.31e-07	-6.18037	6.93633	-1.08223	324120952	MUC1	mucin 1, cell surface associated
ILMN_1723198	5.35e-05	2.31e-07	6.18016	6.9357	0.600272	47132608	CDKN2B	cyclin dependent kinase inhibitor 2B
ILMN_2249018	5.62e-05	2.52e-07	6.153	6.85082	0.723359	149363643	LRRC26	leucine rich repeat containing 26
ILMN_1666269	5.64e-05	2.59e-07	-6.14515	6.82626	-2.34541	209364552	CTSZ	cathepsin Z
ILMN_1656248	5.64e-05	2.59e-07	-6.14485	6.82532	-1.02611	916483224	CLMP	CXADR like membrane protein
ILMN_1838885	5.8e-05	2.69e-07	6.13342	6.78962	0.593678	93204864	EPG5	ectopic P-granules autophagy protein 5 homolog
ILMN_1697472	5.83e-05	2.73e-07	6.1289	6.77549	0.584869	91807116	TM2D3	TM2 domain containing 3
ILMN_1684086	5.83e-05	2.74e-07	6.12838	6.77388	0.7033	168480073	BDKRB2	bradykinin receptor B2
ILMN_2187058	6.06e-05	2.88e-07	6.11301	6.72585	0.693187	134133278	SP140L	SP140 nuclear body protein like
ILMN_2209748	6.06e-05	2.89e-07	-6.11202	6.72276	-1.16905	402232739	DERL1	derlin 1
ILMN_1794729	6.07e-05	2.92e-07	6.10832	6.71119	0.590577	302191643	KRT20	keratin 20
ILMN_1713534	6.17e-05	3e-07	-6.10035	6.68627	-0.80814	122056615	LDB3	LIM domain binding 3
ILMN_1775744	6.32e-05	3.16e-07	-6.08501	6.63832	-0.892273	59889572	MRPS16	mitochondrial ribosomal protein S16
ILMN_2352090	6.45e-05	3.38e-07	-6.06434	6.57374	-1.31381	40217832	GPRC5C	G protein-coupled receptor class C group 5 member C
ILMN_1671046	7.29e-05	4.01e-07	-6.01208	6.41046	-1.0251	210147466	HSPB2	heat shock protein family B (small) member 2
ILMN_2408987	7.51e-05	4.2e-07	-5.99828	6.36732	-0.630258	51477703	SMARCD3	SWI/SNF related, matrix associated, actin dependent regulator of chromatin, subfamily d, member 3
ILMN_1694268	7.51e-05	4.21e-07	-5.99763	6.36531	-0.670182	539847511	HES6	hes family bHLH transcription factor 6
ILMN_1678957	7.54e-05	4.28e-07	-5.99282	6.35026	-0.770126	144953910	WDR55	WD repeat domain 55
ILMN_1880341	7.61e-05	4.34e-07	5.98823	6.33594	0.822711	27831201	LINC01546	long intergenic non-protein coding RNA 1546
ILMN_1738369	7.76e-05	4.5e-07	-5.97724	6.30161	-0.948357	169658370	TUFM	Tu translation elongation factor, mitochondrial
ILMN_1678863	7.78e-05	4.54e-07	5.97462	6.29343	0.585109	49574496	ZBED6CL	ZBED6 C-terminal like
ILMN_2257833	7.98e-05	4.79e-07	-5.95807	6.24171	-0.79026	324073523	BBS7	Bardet-Biedl syndrome 7
ILMN_1689237	8.1e-05	4.91e-07	-5.95078	6.21896	-0.753043	313760593	BVES	blood vessel epicardial substance
ILMN_1748802	8.13e-05	4.95e-07	5.94825	6.21103	0.680203	224922754	OR2B3	olfactory receptor family 2 subfamily B member 3
ILMN_2049303	8.13e-05	4.97e-07	-5.947	6.20715	-0.777764	295842267	ECI1	enoyl-CoA delta isomerase 1
ILMN_1717052	8.16e-05	5.01e-07	-5.94464	6.19977	-0.632959	116812599	STARD10	StAR related lipid transfer domain containing 10
ILMN_1814917	8.23e-05	5.1e-07	-5.93915	6.18261	-0.792831	221219046	TLE2	transducin like enhancer of split 2
ILMN_1711542	8.23e-05	5.11e-07	-5.93848	6.18052	-0.612779	62526041	CHMP4C	charged multivesicular body protein 4C
ILMN_1775269	8.25e-05	5.16e-07	-5.93562	6.17161	-0.686968	44680150	EID1	EP300 interacting inhibitor of differentiation 1
ILMN_1660890	8.27e-05	5.2e-07	-5.93336	6.16455	-0.970419	188497706	ACADL	acyl-CoA dehydrogenase, long chain
ILMN_1762629	8.42e-05	5.34e-07	5.92541	6.1397	0.780229	145611445	ANO9	anoctamin 9
ILMN_1659359	8.46e-05	5.39e-07	-5.92254	6.13076	-0.661113	734703971	SCUBE3	signal peptide, CUB domain and EGF like domain containing 3
ILMN_1719988	8.48e-05	5.42e-07	5.9208	6.12532	0.758945	385251405	HAL	histidine ammonia-lyase
ILMN_1744725	8.5e-05	5.45e-07	-5.91892	6.11943	-0.939964	225543406	BTBD6	BTB domain containing 6
ILMN_1759175	8.52e-05	5.53e-07	5.9145	6.10563	0.653184	606215181	DUSP10	dual specificity phosphatase 10
ILMN_1766762	8.87e-05	5.87e-07	-5.89656	6.04963	-1.46292	528524490	DYNLRB1	dynein light chain roadblock-type 1
ILMN_2191067	9.08e-05	6.07e-07	5.88645	6.01805	0.674861	63985944	DUX3	double homeobox 3
ILMN_1664993	9.35e-05	6.42e-07	5.86923	5.96429	0.655132	313103023	SLX1B	SLX1 homolog B, structure-specific endonuclease subunit
ILMN_1694043	9.38e-05	6.47e-07	5.86686	5.9569	0.647493	223555932	DNAH14	dynein axonemal heavy chain 14
ILMN_1769280	9.4e-05	6.51e-07	5.86522	5.95178	0.602052	384475546	SPRY1	sprouty RTK signaling antagonist 1
ILMN_1707199	9.4e-05	6.53e-07	-5.86414	5.9484	-0.936245	334848129	WDR20	WD repeat domain 20
ILMN_1654289	0.000102	7.32e-07	-5.82939	5.83994	-0.868059	380422414	ELK1	ELK1, ETS transcription factor
ILMN_1726342	0.000102	7.33e-07	5.82893	5.8385	0.628091	586597884	BIN2	bridging integrator 2
ILMN_2099301	0.000102	7.39e-07	-5.82648	5.83085	-1.20336	313760641	SUN2	Sad1 and UNC84 domain containing 2
ILMN_1762436	0.000102	7.44e-07	-5.82464	5.82511	-2.13952	528524469	UBB	ubiquitin B
ILMN_1661178	0.000102	7.48e-07	5.82268	5.81901	0.635431	320202953	NR4A1	nuclear receptor subfamily 4 group A member 1
ILMN_1768433	0.000104	7.7e-07	-5.81416	5.79241	-0.695688	153791661	CCDC71	coiled-coil domain containing 71
ILMN_1810834	0.000105	7.81e-07	5.80964	5.77831	0.665905	262231783	MSH5	mutS homolog 5
ILMN_1738816	0.000105	7.84e-07	-5.80847	5.77465	-1.17194	133930787	FOXO1	forkhead box O1
ILMN_1725518	0.000107	8.02e-07	5.80175	5.75369	0.72184	29893554	ANGPTL6	angiopoietin like 6
ILMN_1779333	0.000107	8.08e-07	-5.7995	5.74668	-0.621612	301336160	MSRB3	methionine sulfoxide reductase B3
ILMN_1766707	0.00011	8.33e-07	-5.79009	5.71732	-0.849336	27477077	IL17B	interleukin 17B
ILMN_1673898	0.00011	8.39e-07	-5.78787	5.7104	-0.672116	290560745	ATG12	autophagy related 12
ILMN_2200659	0.00011	8.4e-07	-5.78766	5.70972	-1.43776	157042796	SNHG5	small nucleolar RNA host gene 5
ILMN_1710078	0.00011	8.45e-07	-5.78573	5.70371	-1.33767	153792041	TMEM181	transmembrane protein 181
ILMN_1765001	0.00011	8.51e-07	-5.78351	5.6968	-0.608683	318037384	NAT6	N-acetyltransferase 6
ILMN_1706225	0.000112	8.72e-07	5.77631	5.67434	0.633748	48928018	N4BP1	NEDD4 binding protein 1
ILMN_2371700	0.000113	8.83e-07	-5.7724	5.66214	-0.816855	404434372	HAUS7	HAUS augmin like complex subunit 7
ILMN_1700448	0.000116	9.27e-07	5.75742	5.61542	0.791041	686223079	SIM2	single-minded family bHLH transcription factor 2
ILMN_1673944	0.00012	9.67e-07	-5.74452	5.5752	-0.997511	51702244	MANBAL	mannosidase beta like
ILMN_1693685	0.00012	9.82e-07	-5.73988	5.56074	-0.686465	224458292	LINC00116	long intergenic non-protein coding RNA 116
ILMN_1699676	0.000126	1.05e-06	-5.72006	5.49896	-1.06029	115527093	SPTSSA	serine palmitoyltransferase small subunit A
ILMN_2399300	0.000126	1.05e-06	-5.71933	5.49666	-1.24569	161169011	NAV2	neuron navigator 2
ILMN_2197101	0.000128	1.08e-06	-5.71212	5.47419	-0.652813	1001624513	DDX19A	DEAD-box helicase 19A
ILMN_1685608	0.000128	1.08e-06	-5.71099	5.47068	-1.37315	223671935	NPTX2	neuronal pentraxin 2
ILMN_1708728	0.000129	1.09e-06	-5.70727	5.4591	-0.904547	574957222	H2AFJ	H2A histone family member J
ILMN_1825640	0.000133	1.14e-06	5.69581	5.42337	0.593747	34192658	LINC00441	long intergenic non-protein coding RNA 441
ILMN_2232066	0.000134	1.14e-06	5.69375	5.41696	0.599042	21536377	ABCB11	ATP binding cassette subfamily B member 11
ILMN_1652512	0.000134	1.15e-06	-5.69319	5.4152	-1.08236	119226221	C2CD2	C2 calcium dependent domain containing 2
ILMN_1856634	0.000137	1.19e-06	-5.68212	5.38073	-1.17605	31873797	NFIA	nuclear factor I A
ILMN_1798043	0.00014	1.22e-06	5.67371	5.35451	0.724257	211904178	LINC00634	long intergenic non-protein coding RNA 634
ILMN_1680220	0.000142	1.24e-06	5.66923	5.34056	0.581173	1015809813	GEN1	GEN1, Holliday junction 5' flap endonuclease
ILMN_1778444	0.000144	1.26e-06	-5.66292	5.32093	-1.46428	224809310	FKBP5	FK506 binding protein 5
ILMN_1707741	0.000144	1.27e-06	5.66046	5.31326	0.650683	148235001	TBC1D26	TBC1 domain family member 26
ILMN_1844496	0.000144	1.28e-06	5.66008	5.31209	0.621892	5877803	CD1C	CD1c molecule
ILMN_1690839	0.000146	1.31e-06	-5.65165	5.28584	-0.611909	223029456	PLPP7	phospholipid phosphatase 7 (inactive)
ILMN_1683766	0.00015	1.35e-06	5.64269	5.25791	0.611358	971825942	INVS	inversin
ILMN_1802151	0.00015	1.36e-06	-5.64016	5.25005	-0.889917	221136763	OSBPL5	oxysterol binding protein like 5
ILMN_2338038	0.000154	1.41e-06	-5.62934	5.21636	-0.84015	298566319	AK4	adenylate kinase 4
ILMN_1803939	0.000155	1.42e-06	-5.62747	5.21055	-1.31869	304766238	YIPF6	Yip1 domain family member 6
ILMN_1741059	0.000155	1.42e-06	5.62708	5.20932	0.654129	115583676	SCN1A	sodium voltage-gated channel alpha subunit 1
ILMN_1718537	0.000157	1.45e-06	-5.62114	5.19086	-1.00569	322310373	HPS6	HPS6, biogenesis of lysosomal organelles complex 2 subunit 3
ILMN_1689625	0.000157	1.46e-06	5.6201	5.18762	0.684768	126116580	RAX	retina and anterior neural fold homeobox
ILMN_2356672	0.000162	1.51e-06	-5.6085	5.15152	-0.915545	78000155	EIF2B4	eukaryotic translation initiation factor 2B subunit delta
ILMN_1812616	0.000162	1.52e-06	-5.60743	5.14819	-0.991962	124494239	MYO1C	myosin IC
ILMN_1745415	0.000162	1.52e-06	-5.60679	5.1462	-1.28252	443497953	BBX	BBX, HMG-box containing
ILMN_1710544	0.000162	1.54e-06	-5.60223	5.13199	-0.921843	14589930	PCDH7	protocadherin 7
ILMN_1716247	0.000163	1.57e-06	-5.59623	5.11335	-0.847891	42766421	FIBIN	fin bud initiation factor homolog (zebrafish)
ILMN_1790136	0.000165	1.6e-06	-5.592	5.10016	-0.909127	1018191464	MRGBP	MRG/MORF4L binding protein
ILMN_1735502	0.000166	1.61e-06	-5.58922	5.09152	-0.611373	54873601	FAM181B	family with sequence similarity 181 member B
ILMN_1793770	0.000167	1.63e-06	-5.58594	5.08134	-1.03262	34328906	DNAJB6	DnaJ heat shock protein family (Hsp40) member B6
ILMN_1667510	0.00017	1.67e-06	-5.57775	5.05585	-0.773108	303304966	C12orf65	chromosome 12 open reading frame 65
ILMN_1731648	0.000171	1.7e-06	-5.57331	5.04204	-1.01081	38146114	FOXJ2	forkhead box J2
ILMN_2383300	0.000171	1.7e-06	-5.57288	5.04071	-0.625545	303304995	PTPRU	protein tyrosine phosphatase, receptor type U
ILMN_1760049	0.000171	1.7e-06	-5.57248	5.03947	-0.752772	528881437	SERGEF	secretion regulating guanine nucleotide exchange factor
ILMN_1731358	0.000171	1.7e-06	-5.57193	5.03776	-1.07817	973353057	ZNF532	zinc finger protein 532
ILMN_1682763	0.000172	1.75e-06	5.56337	5.01115	0.674178	1046552723	ALB	albumin
ILMN_1668336	0.000172	1.76e-06	5.56277	5.00928	0.65054	966209357	ABHD17B	abhydrolase domain containing 17B
ILMN_1733930	0.000172	1.76e-06	-5.56212	5.00726	-0.64719	41349447	PREB	prolactin regulatory element binding
ILMN_1703913	0.000173	1.78e-06	5.55931	4.99853	0.594844	291290966	DST	dystonin
ILMN_2290089	0.000174	1.8e-06	5.55543	4.98645	0.585887	568815599	UBN1	ubinuclein 1
ILMN_1683204	0.000176	1.83e-06	-5.54977	4.96886	-0.791182	968121889	GMEB2	glucocorticoid modulatory element binding protein 2
ILMN_1699178	0.000178	1.86e-06	5.54534	4.9551	0.653227	117606318	FDPSP2	farnesyl diphosphate synthase pseudogene 2
ILMN_2321292	0.000178	1.87e-06	-5.54322	4.9485	-0.810857	75677338	WIPI2	WD repeat domain, phosphoinositide interacting 2
ILMN_2398489	0.000178	1.88e-06	-5.54166	4.94365	-0.823136	532524979	SIGMAR1	sigma non-opioid intracellular receptor 1
ILMN_1730340	0.000181	1.92e-06	5.53557	4.92473	0.580895	700671049	C7orf71	chromosome 7 open reading frame 71
ILMN_1708328	0.000181	1.93e-06	-5.53432	4.92085	-0.977184	214010163	RAB11FIP3	RAB11 family interacting protein 3
ILMN_1759219	0.000181	1.93e-06	5.53397	4.91974	0.737172	51173753	ZMAT5	zinc finger matrin-type 5
ILMN_1713550	0.000182	1.97e-06	-5.52782	4.90065	-0.819183	62912473	LGR6	leucine rich repeat containing G protein-coupled receptor 6
ILMN_1687430	0.000184	1.99e-06	-5.52456	4.89052	-0.968007	78000155	EIF2B4	eukaryotic translation initiation factor 2B subunit delta
ILMN_1654065	0.000184	2.01e-06	-5.52167	4.88154	-1.09365	226498191	ATOH8	atonal bHLH transcription factor 8
ILMN_1790759	0.000184	2.01e-06	5.52089	4.87911	0.710154	210032242	SEPT7P2	septin 7 pseudogene 2
ILMN_1711227	0.000184	2.02e-06	-5.52081	4.87886	-1.5677	359718931	GMDS	GDP-mannose 4,6-dehydratase
ILMN_1723843	0.000184	2.02e-06	-5.52071	4.87855	-0.96855	38708325	CSNK2A2	casein kinase 2 alpha 2
ILMN_2389876	0.000185	2.04e-06	-5.51654	4.86561	-1.07393	257900473	TGFB1I1	transforming growth factor beta 1 induced transcript 1
ILMN_1712298	0.000193	2.17e-06	-5.49804	4.80816	-1.244	393290871	ANKRD46	ankyrin repeat domain 46
ILMN_1700144	0.000193	2.18e-06	-5.49739	4.80613	-1.1161	733216291	ITGA10	integrin subunit alpha 10
ILMN_2219038	0.000194	2.21e-06	5.49323	4.79322	0.639323	51854212	OR8J3	olfactory receptor family 8 subfamily J member 3
ILMN_1747023	0.000194	2.21e-06	-5.4921	4.7897	-0.613006	39995095	PTGIR	prostaglandin I2 (prostacyclin) receptor (IP)
ILMN_1780236	0.000196	2.25e-06	-5.48682	4.77331	-0.81903	194097355	PMM1	phosphomannomutase 1
ILMN_1800059	0.0002	2.33e-06	5.47657	4.74152	0.592599	78190481	KCNIP4	potassium voltage-gated channel interacting protein 4
ILMN_1660808	0.000204	2.38e-06	-5.47032	4.72211	-1.18787	541862105	WFDC1	WAP four-disulfide core domain 1
ILMN_1808238	0.000204	2.38e-06	-5.46946	4.71943	-1.42949	34915989	RBPMS2	RNA binding protein with multiple splicing 2
ILMN_2142752	0.00021	2.48e-06	-5.45784	4.68338	-0.667938	31542649	MANSC1	MANSC domain containing 1
ILMN_2321282	0.000211	2.49e-06	5.45673	4.67995	0.608786	53828702	POTEA	POTE ankyrin domain family member A
ILMN_1687140	0.000211	2.5e-06	5.45479	4.67392	0.606764	151301034	STARD7	StAR related lipid transfer domain containing 7
ILMN_1720476	0.000212	2.53e-06	-5.45118	4.66273	-0.731229	117190341	PHF2	PHD finger protein 2
ILMN_1665095	0.000212	2.54e-06	-5.45067	4.66116	-0.837644	195972907	NSMF	NMDA receptor synaptonuclear signaling and neuronal migration factor
ILMN_1668092	0.000212	2.54e-06	-5.45017	4.65959	-0.872946	148664204	ESAM	endothelial cell adhesion molecule
ILMN_1671427	0.000212	2.54e-06	-5.45011	4.6594	-0.712232	63079686	FBXW4	F-box and WD repeat domain containing 4
ILMN_1786984	0.000212	2.55e-06	5.44928	4.65685	0.633603	526479820	DCTN3	dynactin subunit 3
ILMN_2301722	0.000214	2.59e-06	-5.44471	4.64266	-1.06954	300244573	PDE8B	phosphodiesterase 8B
ILMN_2313074	0.000215	2.61e-06	-5.44163	4.63312	-0.802846	89353286	DEDD	death effector domain containing
ILMN_1655422	0.00022	2.68e-06	-5.43423	4.61016	-1.93388	313569765	RPL17	ribosomal protein L17
ILMN_1658247	0.000222	2.72e-06	5.42907	4.59417	0.819514	992319651	OAS1	2'-5'-oligoadenylate synthetase 1
ILMN_1763147	0.000223	2.74e-06	-5.42652	4.58625	-0.923882	316983169	NDUFB6	NADH:ubiquinone oxidoreductase subunit B6
ILMN_1717519	0.000224	2.77e-06	-5.42353	4.57699	-0.746235	61699223	JPH2	junctophilin 2
ILMN_1701441	0.000225	2.79e-06	-5.42105	4.56931	-0.922678	45580698	LPAR1	lysophosphatidic acid receptor 1
ILMN_1668484	0.000228	2.84e-06	-5.41581	4.55307	-0.893703	210033169	LRRC47	leucine rich repeat containing 47
ILMN_2414165	0.000229	2.86e-06	5.41383	4.54693	0.719985	172072683	PRDM1	PR/SET domain 1
ILMN_1686370	0.000232	2.94e-06	5.40579	4.522	0.627986	507588253	PHYKPL	5-phosphohydroxy-L-lysine phospho-lyase
ILMN_1778523	0.000237	3.03e-06	-5.39597	4.4916	-1.04206	59853224	KLF9	Kruppel like factor 9
ILMN_1703855	0.000237	3.04e-06	5.39519	4.48916	0.637894	194097387	SERPINB3	serpin family B member 3
ILMN_2135339	0.000241	3.11e-06	-5.38811	4.46724	-1.1685	70608184	C3orf70	chromosome 3 open reading frame 70
ILMN_1714990	0.000242	3.13e-06	-5.38645	4.46209	-1.27485	392494078	DBT	dihydrolipoamide branched chain transacylase E2
ILMN_1792415	0.000242	3.13e-06	-5.3864	4.46195	-0.674835	404247477	POMGNT2	protein O-linked mannose N-acetylglucosaminyltransferase 2 (beta 1,4-)
ILMN_1682919	0.000244	3.17e-06	-5.382	4.44831	-0.776727	140560949	PAFAH2	platelet activating factor acetylhydrolase 2
ILMN_2415474	0.000246	3.21e-06	5.3785	4.43749	0.597921	356582394	FAM19A4	family with sequence similarity 19 member A4, C-C motif chemokine like
ILMN_1751572	0.000246	3.22e-06	-5.37783	4.4354	-0.885756	733606317	TLE1	transducin like enhancer of split 1
ILMN_1872864	0.000247	3.23e-06	5.37668	4.43186	0.713498	27318980	SSTR3	somatostatin receptor 3
ILMN_1705310	0.000247	3.25e-06	-5.37486	4.42621	-1.197	56118213	VEZF1	vascular endothelial zinc finger 1
ILMN_1662038	0.000249	3.3e-06	-5.36969	4.41022	-0.911059	189083833	LARGE1	LARGE xylosyl- and glucuronyltransferase 1
ILMN_2342695	0.00025	3.33e-06	-5.36703	4.40198	-0.849987	197333759	PDGFA	platelet derived growth factor subunit A
ILMN_2093500	0.000252	3.36e-06	-5.36428	4.39347	-1.25289	219521824	ZBED5	zinc finger BED-type containing 5
ILMN_1726989	0.000252	3.37e-06	-5.36314	4.38993	-0.67912	123701941	FAAP20	Fanconi anemia core complex associated protein 20
ILMN_1790973	0.000256	3.47e-06	-5.35425	4.36242	-0.861158	334085265	CDS2	CDP-diacylglycerol synthase 2
ILMN_1672403	0.000259	3.52e-06	-5.34997	4.34917	-1.22348	1001624597	ADAMTS8	ADAM metallopeptidase with thrombospondin type 1 motif 8
ILMN_1892345	0.00026	3.55e-06	5.34719	4.3406	0.643104	16553162	LOC101928438	uncharacterized LOC101928438
ILMN_1780060	0.000261	3.56e-06	-5.34637	4.33803	-1.05533	1041817985	FCN3	ficolin 3
ILMN_1684771	0.000261	3.58e-06	-5.34511	4.33414	-1.17859	544063459	PGRMC1	progesterone receptor membrane component 1
ILMN_1779144	0.000267	3.69e-06	5.33554	4.30455	0.625044	659402259	CLEC2A	C-type lectin domain family 2 member A
ILMN_2077130	0.000267	3.7e-06	5.33456	4.30151	1.42493	390517033	MSH3	mutS homolog 3
ILMN_2112730	0.000268	3.73e-06	5.33277	4.29597	0.914852	148727258	SLC9A4	solute carrier family 9 member A4
ILMN_1703955	0.000268	3.73e-06	-5.3321	4.29391	-1.57346	335057518	FBXO32	F-box protein 32
ILMN_1754234	0.000268	3.74e-06	-5.33182	4.29306	-1.06198	321117008	ZMYND11	zinc finger MYND-type containing 11
ILMN_1745271	0.00027	3.77e-06	-5.32936	4.28544	-0.59945	56699483	EXOSC4	exosome component 4
ILMN_1656185	0.00027	3.77e-06	-5.32884	4.28382	-0.699924	338797787	DEF8	differentially expressed in FDCP 8 homolog
ILMN_1744403	0.000273	3.83e-06	-5.32399	4.26883	-0.691905	78190493	KCNIP3	potassium voltage-gated channel interacting protein 3
ILMN_2041368	0.000277	3.92e-06	5.31756	4.24896	1.32559	84871994	RN7SL1	RNA, 7SL, cytoplasmic 1
ILMN_1713450	0.000283	4.06e-06	-5.30657	4.21499	-0.776672	313850999	MYL6B	myosin light chain 6B
ILMN_1738699	0.000286	4.11e-06	-5.30274	4.20314	-0.669854	259013555	FXR2	FMR1 autosomal homolog 2
ILMN_1708016	0.00029	4.21e-06	-5.29525	4.18001	-1.02933	93277093	FAM210B	family with sequence similarity 210 member B
ILMN_2041046	0.00029	4.22e-06	-5.29443	4.1775	-1.04874	206725531	CKS1B	CDC28 protein kinase regulatory subunit 1B
ILMN_1696568	0.000294	4.3e-06	-5.28894	4.16051	-0.708962	312836761	ATP2C1	ATPase secretory pathway Ca2+ transporting 1
ILMN_1827736	0.000294	4.32e-06	-5.28713	4.15495	-1.1763	34191385	PDK3	pyruvate dehydrogenase kinase 3
ILMN_2311796	0.000297	4.4e-06	-5.28151	4.13757	-0.810335	325197169	TES	testin LIM domain protein
ILMN_1656791	0.000298	4.43e-06	-5.27965	4.13185	-0.892245	17158043	RPS6	ribosomal protein S6
ILMN_1664920	0.000298	4.44e-06	-5.27869	4.12886	-0.886541	365777414	C19orf12	chromosome 19 open reading frame 12
ILMN_1740819	0.000298	4.45e-06	-5.27825	4.1275	-1.23631	151301034	STARD7	StAR related lipid transfer domain containing 7
ILMN_1732182	0.000299	4.48e-06	5.27624	4.12131	0.631357	62388867	FBXO44	F-box protein 44
ILMN_1694106	0.0003	4.51e-06	-5.27422	4.11506	-1.18899	295842305	GPD1L	glycerol-3-phosphate dehydrogenase 1-like
ILMN_1737283	0.000306	4.65e-06	-5.26454	4.08519	-0.621944	167555118	TMSB15B	thymosin beta 15B
ILMN_1695640	0.000308	4.71e-06	5.26081	4.07368	0.63701	815891375	PTPN22	protein tyrosine phosphatase, non-receptor type 22
ILMN_1794825	0.000308	4.71e-06	-5.26061	4.07306	-1.11857	73465985	ALDH3A2	aldehyde dehydrogenase 3 family member A2
ILMN_2096719	0.000309	4.75e-06	-5.25856	4.06674	-0.983493	51896033	GRK5	G protein-coupled receptor kinase 5
ILMN_1689146	0.000314	4.84e-06	5.25252	4.04811	0.584191	195976815	GABRP	gamma-aminobutyric acid type A receptor pi subunit
ILMN_1786347	0.000314	4.88e-06	-5.2498	4.03971	-1.2445	133904027	TNPO1	transportin 1
ILMN_1790338	0.000314	4.9e-06	-5.24854	4.03583	-0.855593	38505203	PRRX2	paired related homeobox 2
ILMN_1715574	0.000318	4.98e-06	5.24369	4.02088	0.610224	984880725	ZC3H11A	zinc finger CCCH-type containing 11A
ILMN_1718588	0.000326	5.14e-06	5.23378	3.99031	0.591919	50080196	OR13C9	olfactory receptor family 13 subfamily C member 9
ILMN_1751020	0.000326	5.15e-06	5.23331	3.98887	0.695139	406869265	PACSIN1	protein kinase C and casein kinase substrate in neurons 1
ILMN_1676611	0.000328	5.22e-06	-5.229	3.97559	-1.07348	565324123	PHPT1	phosphohistidine phosphatase 1
ILMN_1768861	0.000328	5.24e-06	5.22822	3.97318	0.580424	166091447	WASH3P	WAS protein family homolog 3 pseudogene
ILMN_1808041	0.000328	5.25e-06	-5.22778	3.97182	-2.77224	72407914	RPL10A	ribosomal protein L10a
ILMN_1675979	0.000331	5.32e-06	-5.22323	3.95779	-0.84753	295148136	RBMS3	RNA binding motif single stranded interacting protein 3
ILMN_2405018	0.000334	5.39e-06	-5.21919	3.94533	-1.20675	46249375	PPP1CB	protein phosphatase 1 catalytic subunit beta
ILMN_1746128	0.000337	5.49e-06	5.21367	3.92832	0.78679	157311621	ACSM2B	acyl-CoA synthetase medium-chain family member 2B
ILMN_2087931	0.000339	5.53e-06	5.21139	3.9213	0.68599	332634869	CNGA4	cyclic nucleotide gated channel alpha 4
ILMN_1716424	0.000342	5.6e-06	5.2074	3.909	0.771858	300068950	PKP1	plakophilin 1
ILMN_2404063	0.000343	5.65e-06	-5.20509	3.90188	-1.47864	228008405	APP	amyloid beta precursor protein
ILMN_1749244	0.000348	5.77e-06	-5.19867	3.88211	-1.00825	725503308	LYRM1	LYR motif containing 1
ILMN_2383305	0.000352	5.88e-06	-5.1926	3.86343	-0.73128	315468529	GPATCH4	G-patch domain containing 4
ILMN_1766125	0.000358	6.03e-06	-5.18491	3.83976	-0.620523	451327632	LONP1	lon peptidase 1, mitochondrial
ILMN_1728392	0.000358	6.04e-06	5.18428	3.83781	0.727841	210147580	C19orf38	chromosome 19 open reading frame 38
ILMN_2394362	0.000361	6.1e-06	5.18111	3.82806	0.584939	565671785	AMER2	APC membrane recruitment protein 2
ILMN_1802799	0.000361	6.15e-06	-5.17903	3.82165	-0.914578	210147485	AKIRIN1	akirin 1
ILMN_2154052	0.000361	6.15e-06	-5.1789	3.82126	-0.894083	148728189	KDSR	3-ketodihydrosphingosine reductase
ILMN_1742382	0.000364	6.23e-06	-5.17466	3.8082	-0.853892	48476343	RIMS3	regulating synaptic membrane exocytosis 3
ILMN_1756631	0.000369	6.33e-06	-5.16974	3.79308	-0.62448	930596556	ZNF526	zinc finger protein 526
ILMN_1674706	0.000377	6.52e-06	-5.16064	3.76508	-1.09125	94721353	MTHFD2	methylenetetrahydrofolate dehydrogenase (NADP+ dependent) 2, methenyltetrahydrofolate cyclohydrolase
ILMN_1692849	0.000384	6.72e-06	5.15139	3.73662	0.662173	238637345	SOWAHD	sosondowah ankyrin repeat domain family member D
ILMN_2406304	0.000389	6.85e-06	-5.14572	3.71919	-0.668491	735367420	PDZRN3	PDZ domain containing ring finger 3
ILMN_2104106	0.00039	6.88e-06	-5.14428	3.71476	-0.991257	208609980	XPR1	xenotropic and polytropic retrovirus receptor 1
ILMN_1741812	0.00039	6.91e-06	5.14294	3.71065	0.665001	1024249337	FAM26D	family with sequence similarity 26 member D
ILMN_1736670	0.00039	6.92e-06	-5.14258	3.70954	-1.74021	349732222	PPP1R3C	protein phosphatase 1 regulatory subunit 3C
ILMN_1735474	0.000391	6.94e-06	-5.14171	3.70688	-0.671351	675269459	R3HCC1	R3H domain and coiled-coil containing 1
ILMN_2132982	0.000393	7e-06	-5.13893	3.69833	-1.2755	171460920	IGFBP5	insulin like growth factor binding protein 5
ILMN_1669805	0.000393	7.04e-06	5.13722	3.69307	0.622624	300797365	C1orf87	chromosome 1 open reading frame 87
ILMN_2067269	0.000398	7.21e-06	-5.12981	3.6703	-1.2431	207029343	RECK	reversion inducing cysteine rich protein with kazal motifs
ILMN_1692651	0.000398	7.23e-06	-5.12908	3.66806	-0.754061	527498280	PHB	prohibitin
ILMN_1793616	0.000398	7.25e-06	-5.1283	3.66567	-1.11248	89903026	RNF38	ring finger protein 38
ILMN_1726783	0.000404	7.42e-06	-5.12097	3.64316	-1.11886	558516018	RNASEH1	ribonuclease H1
ILMN_1717639	0.000426	7.87e-06	5.10264	3.58689	2.32887	116256470	SIK1	salt inducible kinase 1
ILMN_1802669	0.00043	7.98e-06	-5.09859	3.57444	-1.12195	585420390	PPP3CB	protein phosphatase 3 catalytic subunit beta
ILMN_1731640	0.000434	8.07e-06	-5.09502	3.5635	-0.754683	167555118	TMSB15B	thymosin beta 15B
ILMN_1792150	0.000436	8.11e-06	5.0935	3.55884	0.697588	1003701544	ALOX5	arachidonate 5-lipoxygenase
ILMN_2153466	0.000436	8.12e-06	-5.09312	3.55765	-0.691172	952009241	FAM50B	family with sequence similarity 50 member B
ILMN_2224031	0.00044	8.26e-06	-5.08788	3.5416	-1.01568	663071177	CETN3	centrin 3
ILMN_1718285	0.000441	8.3e-06	-5.08641	3.53709	-0.802643	45580721	HOXC8	homeobox C8
ILMN_1667030	0.000445	8.38e-06	-5.08334	3.52768	-0.704153	388490200	HSBP1	heat shock factor binding protein 1
ILMN_1751086	0.000446	8.45e-06	-5.08094	3.52031	-0.777505	586798194	ATL3	atlastin GTPase 3
ILMN_1658425	0.000448	8.5e-06	-5.07919	3.51495	-0.844995	358438298	DAG1	dystroglycan 1
ILMN_1796762	0.000448	8.55e-06	-5.07711	3.50857	-0.935586	226495416	CCDC102A	coiled-coil domain containing 102A
ILMN_1663399	0.00045	8.6e-06	-5.0756	3.50394	-1.59	319890247	TIMP4	TIMP metallopeptidase inhibitor 4
ILMN_1758915	0.000453	8.71e-06	-5.07145	3.49122	-0.591317	313850992	PDCD2	programmed cell death 2
ILMN_1703244	0.000453	8.71e-06	-5.07142	3.49112	-0.943359	197382745	MAP1LC3B	microtubule associated protein 1 light chain 3 beta
ILMN_1668063	0.000457	8.82e-06	5.06781	3.48004	1.57059	1041818015	FCN1	ficolin 1
ILMN_1777378	0.000457	8.9e-06	-5.06501	3.47148	-1.12911	565671773	COMMD6	COMM domain containing 6
ILMN_1781795	0.000457	8.9e-06	-5.06498	3.47139	-0.986895	194018470	ERH	enhancer of rudimentary homolog (Drosophila)
ILMN_1716053	0.000458	8.92e-06	-5.06409	3.46864	-0.685345	312836804	AK2	adenylate kinase 2
ILMN_1745223	0.000458	8.94e-06	-5.06348	3.46678	-0.923281	48375181	CDC42EP4	CDC42 effector protein 4
ILMN_2251664	0.000469	9.22e-06	5.05408	3.43799	0.760093	92110020	PQLC2	PQ loop repeat containing 2
ILMN_1660000	0.000475	9.36e-06	-5.04926	3.42321	-1.36891	1011750894	SNURF	SNRPN upstream reading frame
ILMN_1776005	0.000475	9.37e-06	-5.04896	3.42231	-1.85686	392513680	OSTC	oligosaccharyltransferase complex non-catalytic subunit
ILMN_1756408	0.000475	9.38e-06	-5.04875	3.42166	-0.803537	315583336	PARVA	parvin alpha
ILMN_1653861	0.000475	9.41e-06	-5.04756	3.418	-0.724728	288557329	SCMH1	sex comb on midleg homolog 1 (Drosophila)
ILMN_1748650	0.000475	9.42e-06	-5.04744	3.41766	-0.944888	633257784	MRPL45	mitochondrial ribosomal protein L45
ILMN_2246661	0.000481	9.54e-06	-5.04351	3.40561	-0.867051	215422411	FAHD1	fumarylacetoacetate hydrolase domain containing 1
ILMN_2169856	0.000484	9.65e-06	-5.03978	3.3942	-0.614509	555290069	C12orf43	chromosome 12 open reading frame 43
ILMN_2047599	0.000484	9.65e-06	-5.03973	3.39405	-1.23598	338797699	TMEM50B	transmembrane protein 50B
ILMN_1664216	0.000484	9.67e-06	-5.03914	3.39223	-0.84391	50593013	NKIRAS1	NFKB inhibitor interacting Ras like 1
ILMN_1728907	0.000486	9.77e-06	-5.03611	3.38296	-1.02213	589811551	SCAMP1	secretory carrier membrane protein 1
ILMN_1773073	0.000492	9.91e-06	-5.03166	3.36934	-1.09255	83281446	PHYH	phytanoyl-CoA 2-hydroxylase
ILMN_2189675	0.000492	9.93e-06	-5.031	3.36733	-1.21484	89886260	HRCT1	histidine rich carboxyl terminus 1
ILMN_1801240	0.000493	9.97e-06	5.02968	3.36328	0.60258	52317121	OR5D14	olfactory receptor family 5 subfamily D member 14
ILMN_1779071	0.000497	1.01e-05	-5.02664	3.35397	-1.18608	306035205	FEZ1	fasciculation and elongation protein zeta 1
ILMN_2113535	0.000502	1.02e-05	-5.0234	3.34407	-1.29226	166795300	PCYOX1	prenylcysteine oxidase 1
ILMN_2325234	0.000506	1.03e-05	-5.01928	3.33146	-0.658651	74027252	PQBP1	polyglutamine binding protein 1
ILMN_1782994	0.000506	1.03e-05	5.01901	3.33062	0.59993	148229010	WBP11P1	WW domain binding protein 11 pseudogene 1
ILMN_1679134	0.000506	1.04e-05	-5.01806	3.32773	-0.937544	269846903	NSMCE4A	NSE4 homolog A, SMC5-SMC6 complex component
ILMN_1693270	0.000509	1.05e-05	-5.014	3.31532	-0.808439	55956886	SUSD2	sushi domain containing 2
ILMN_1788874	0.00051	1.05e-05	-5.01256	3.31091	-1.23421	73858562	SERPINA3	serpin family A member 3
ILMN_1663640	0.000513	1.07e-05	-5.00924	3.30076	-1.50781	395132502	MAOA	monoamine oxidase A
ILMN_1766171	0.000516	1.07e-05	-5.00753	3.29552	-0.746468	953953832	SNF8	SNF8, ESCRT-II complex subunit
ILMN_1672295	0.000522	1.09e-05	5.0023	3.27953	1.28624	156151382	ZC3H12A	zinc finger CCCH-type containing 12A
ILMN_1655876	0.000532	1.12e-05	-4.99357	3.25285	-0.847364	685156918	TMEM159	transmembrane protein 159
ILMN_1787513	0.000533	1.13e-05	4.99152	3.2466	0.595012	393718089	ACTR3B	ARP3 actin related protein 3 homolog B
ILMN_1864900	0.000533	1.13e-05	4.99059	3.24376	1.1579	732170678	MIAT	myocardial infarction associated transcript (non-protein coding)
ILMN_1808011	0.000533	1.13e-05	-4.99016	3.24245	-1.01944	209862820	FAM46B	family with sequence similarity 46 member B
ILMN_2402168	0.000534	1.14e-05	-4.98906	3.23909	-0.936846	742799272	EXOSC10	exosome component 10
ILMN_1709604	0.000536	1.14e-05	4.98747	3.23423	0.599055	68510027	SNORA64	small nucleolar RNA, H/ACA box 64
ILMN_1785113	0.000538	1.15e-05	-4.98465	3.22561	-0.906979	296010795	MUT	methylmalonyl-CoA mutase
ILMN_2235707	0.00054	1.16e-05	4.98309	3.22084	1.42828	296080779	ITIH5	inter-alpha-trypsin inhibitor heavy chain family member 5
ILMN_1806464	0.00055	1.19e-05	4.97572	3.19833	0.59283	308044476	PRSS55	protease, serine 55
ILMN_1812494	0.000551	1.19e-05	4.9742	3.19371	0.624231	356640201	GDA	guanine deaminase
ILMN_1681670	0.000553	1.2e-05	-4.97235	3.18805	-1.0868	258547122	SLC25A4	solute carrier family 25 member 4
ILMN_1669599	0.000556	1.22e-05	-4.96759	3.17353	-0.910487	750321102	DENND4C	DENN domain containing 4C
ILMN_1724480	0.000556	1.22e-05	-4.96756	3.17343	-0.957766	195927058	AXIN2	axin 2
ILMN_1758104	0.000556	1.22e-05	-4.96743	3.17304	-0.811786	290641374	PRPS2	phosphoribosyl pyrophosphate synthetase 2
ILMN_2388965	0.000561	1.24e-05	-4.96307	3.15972	-0.58468	374349232	ARHGEF25	Rho guanine nucleotide exchange factor 25
ILMN_1723021	0.000563	1.24e-05	-4.96117	3.15395	-0.78492	89142738	ICMT	isoprenylcysteine carboxyl methyltransferase
ILMN_1785179	0.000564	1.25e-05	-4.96062	3.15225	-0.702383	321117276	UBE2G2	ubiquitin conjugating enzyme E2 G2
ILMN_1847822	0.000567	1.26e-05	-4.95809	3.14454	-0.868182	122937210	KIAA0368	KIAA0368
ILMN_1756311	0.000573	1.27e-05	-4.95448	3.13351	-0.883638	254540176	UFSP2	UFM1 specific peptidase 2
ILMN_2349771	0.000577	1.29e-05	-4.95076	3.12218	-0.587982	1041817995	FCN3	ficolin 3
ILMN_1759023	0.000577	1.29e-05	-4.95065	3.12185	-1.00414	224994202	WFS1	wolframin ER transmembrane glycoprotein
ILMN_1722102	0.000577	1.29e-05	-4.95015	3.12032	-0.703004	574957118	ANAPC11	anaphase promoting complex subunit 11
ILMN_1743456	0.000581	1.3e-05	-4.94704	3.11082	-0.792182	88900496	ZCCHC14	zinc finger CCHC-type containing 14
ILMN_1743836	0.000588	1.32e-05	-4.94241	3.09673	-1.08523	756140845	MXRA7	matrix remodeling associated 7
ILMN_1722680	0.000592	1.34e-05	-4.93831	3.08422	-0.900175	59938787	DSEL	dermatan sulfate epimerase-like
ILMN_1870717	0.000596	1.36e-05	4.93442	3.07237	0.605466	21757400	LINC01165	long intergenic non-protein coding RNA 1165
ILMN_2341793	0.000597	1.36e-05	-4.9333	3.06894	-0.807884	261399873	CCT7	chaperonin containing TCP1 subunit 7
ILMN_1671554	0.000598	1.37e-05	-4.93172	3.06413	-1.23781	387528009	LPIN1	lipin 1
ILMN_2401155	0.000598	1.37e-05	-4.93092	3.06171	-1.14053	66932908	PUM1	pumilio RNA binding family member 1
ILMN_1808765	0.000598	1.37e-05	-4.93068	3.06097	-1.09136	1045558435	ZNF25	zinc finger protein 25
ILMN_1667578	0.000598	1.37e-05	-4.93031	3.05984	-0.725834	760998150	DUSP26	dual specificity phosphatase 26 (putative)
ILMN_1719975	0.000599	1.38e-05	-4.9295	3.05737	-0.909723	546232084	HOXC4	homeobox C4
ILMN_2242491	0.000602	1.39e-05	4.92657	3.04845	1.56854	393715077	CLUAP1	clusterin associated protein 1
ILMN_2072598	0.000602	1.39e-05	4.92651	3.04826	1.2848	749502375	LOC401357	uncharacterized LOC401357
ILMN_2189424	0.000602	1.39e-05	-4.9263	3.04764	-1.53452	169403972	MRPL20	mitochondrial ribosomal protein L20
ILMN_1654287	0.000602	1.39e-05	-4.92621	3.04734	-0.672351	310703666	ADCY9	adenylate cyclase 9
ILMN_1760490	0.00061	1.42e-05	-4.91988	3.02807	-1.02445	187169268	ACVR1	activin A receptor type 1
ILMN_1671777	0.00061	1.42e-05	-4.91947	3.02682	-0.832064	213417593	FGF13	fibroblast growth factor 13
ILMN_1803312	0.00061	1.43e-05	-4.91846	3.02375	-0.851302	56786140	DIMT1	DIM1 dimethyladenosine transferase 1 homolog
ILMN_1743303	0.00061	1.43e-05	-4.91826	3.02315	-0.753795	543173162	TTC1	tetratricopeptide repeat domain 1
ILMN_1716730	0.00061	1.43e-05	-4.91814	3.02277	-0.730026	229089128	BOD1	biorientation of chromosomes in cell division 1
ILMN_1773881	0.000615	1.45e-05	4.91463	3.01209	0.653928	732662984	HNRNPCL1	heterogeneous nuclear ribonucleoprotein C-like 1
ILMN_1727479	0.000615	1.45e-05	-4.91322	3.00778	-0.777226	71725349	TPRG1L	tumor protein p63 regulated 1-like
ILMN_1804327	0.000615	1.45e-05	-4.91296	3.00699	-0.828995	56549646	NAP1L4	nucleosome assembly protein 1 like 4
ILMN_1794505	0.000615	1.46e-05	-4.91236	3.00517	-0.642379	5453639	SHFM1	split hand/foot malformation (ectrodactyly) type 1
ILMN_1810651	0.000624	1.48e-05	4.90719	2.98943	0.602628	183979970	F9	coagulation factor IX
ILMN_1777411	0.000624	1.49e-05	-4.90594	2.98564	-1.23938	209364617	ATP1A2	ATPase Na+/K+ transporting subunit alpha 2
ILMN_2365544	0.000626	1.49e-05	-4.90484	2.98228	-0.750994	77812673	NHP2	NHP2 ribonucleoprotein
ILMN_1810922	0.00063	1.51e-05	-4.90053	2.96916	-0.71499	188595720	PCNT	pericentrin
ILMN_1804148	0.000636	1.53e-05	-4.89754	2.96006	-1.26679	733213860	TMED4	transmembrane p24 trafficking protein 4
ILMN_1758457	0.00064	1.54e-05	-4.8949	2.95206	-0.734634	427918109	TBC1D16	TBC1 domain family member 16
ILMN_1794490	0.00064	1.54e-05	-4.8941	2.9496	-0.727919	156766052	PNMAL1	paraneoplastic Ma antigen family like 1
ILMN_1673798	0.00064	1.54e-05	-4.89403	2.94938	-0.651829	170650607	PPOX	protoporphyrinogen oxidase
ILMN_2399893	0.000641	1.55e-05	-4.89223	2.94393	-1.05772	214829180	RPS24	ribosomal protein S24
ILMN_1690646	0.000646	1.57e-05	4.88909	2.93436	0.7013	1018191648	SATB1	SATB homeobox 1
ILMN_1721741	0.000648	1.58e-05	-4.88743	2.92933	-0.866337	88759336	GPN2	GPN-loop GTPase 2
ILMN_1734353	0.000651	1.59e-05	-4.88514	2.92235	-0.874251	577019439	GPX4	glutathione peroxidase 4
ILMN_1657860	0.000656	1.61e-05	-4.88187	2.91243	-0.603115	323276664	MINOS1	mitochondrial inner membrane organizing system 1
ILMN_1770850	0.000659	1.62e-05	-4.87946	2.90509	-0.689336	52486264	PNMA1	paraneoplastic Ma antigen 1
ILMN_1718832	0.00066	1.62e-05	-4.87896	2.90357	-0.613485	156713456	SPHAR	S-phase response (cyclin related)
ILMN_1779014	0.000669	1.65e-05	-4.87356	2.88716	-0.961844	270133065	TSPYL1	TSPY like 1
ILMN_2184049	0.000669	1.65e-05	-4.87265	2.88441	-0.941655	18105038	COX7B	cytochrome c oxidase subunit 7B
ILMN_2383707	0.000674	1.67e-05	4.87005	2.87649	0.609962	332634693	ALDH1A2	aldehyde dehydrogenase 1 family member A2
ILMN_1691747	0.000679	1.69e-05	-4.86677	2.86654	-0.969898	756761785	KHDRBS3	KH RNA binding domain containing, signal transduction associated 3
ILMN_1723874	0.000681	1.7e-05	-4.86502	2.86121	-0.945189	186928845	MRPS6	mitochondrial ribosomal protein S6
ILMN_1811443	0.000682	1.7e-05	4.86445	2.85949	0.800403	189095260	AVP	arginine vasopressin
ILMN_1663446	0.000682	1.7e-05	-4.86399	2.85808	-0.679894	78000162	SORBS1	sorbin and SH3 domain containing 1
ILMN_1668779	0.000683	1.71e-05	4.86317	2.85561	0.687897	238814303	GPR17	G protein-coupled receptor 17
ILMN_1775170	0.000684	1.71e-05	-4.86267	2.85408	-1.86185	194239656	MT1X	metallothionein 1X
ILMN_1692996	0.000693	1.74e-05	4.85767	2.83889	0.654786	255652960	LRTM2	leucine rich repeats and transmembrane domains 2
ILMN_1755383	0.000693	1.74e-05	-4.85736	2.83797	-0.750977	95113663	LRRC1	leucine rich repeat containing 1
ILMN_1797331	0.000719	1.82e-05	4.84302	2.79444	0.597338	558472743	GRID2	glutamate ionotropic receptor delta type subunit 2
ILMN_1741204	0.000723	1.83e-05	-4.84046	2.78667	-1.17029	49574522	KLHDC2	kelch domain containing 2
ILMN_1662848	0.000723	1.84e-05	-4.84014	2.7857	-0.720142	94421468	TXNDC15	thioredoxin domain containing 15
ILMN_1790859	0.000724	1.85e-05	-4.83764	2.77811	-0.942896	61175221	PLAC9	placenta specific 9
ILMN_1698680	0.000724	1.85e-05	4.83735	2.77724	1.01584	166064000	ARL17A	ADP ribosylation factor like GTPase 17A
ILMN_1725594	0.000725	1.86e-05	-4.83597	2.77306	-0.89867	971059245	FAM188A	family with sequence similarity 188 member A
ILMN_1669023	0.000725	1.86e-05	-4.8358	2.77254	-1.04881	1017029560	FHL5	four and a half LIM domains 5
ILMN_1658809	0.000725	1.87e-05	4.83514	2.77054	0.624472	148839345	SEZ6	seizure related 6 homolog
ILMN_1713124	0.000725	1.87e-05	-4.83478	2.76945	-1.04199	359806986	AKR1C3	aldo-keto reductase family 1, member C3
ILMN_1676088	0.000725	1.87e-05	-4.83414	2.76752	-1.17074	301336159	MSRB3	methionine sulfoxide reductase B3
ILMN_1727001	0.000745	1.94e-05	-4.82226	2.7315	-0.711247	664806098	DDX46	DEAD-box helicase 46
ILMN_2353117	0.000748	1.95e-05	4.82081	2.72711	0.706159	90669190	SLC22A7	solute carrier family 22 member 7
ILMN_1655905	0.000748	1.96e-05	4.82058	2.72641	0.665399	149944550	DEFB131	defensin beta 131
ILMN_1740308	0.000759	2e-05	4.81421	2.70711	0.648746	256818777	UNC80	unc-80 homolog, NALCN activator
ILMN_1718815	0.000759	2.01e-05	4.8127	2.70253	0.619637	984880668	SLTM	SAFB like transcription modulator
ILMN_2333774	0.000762	2.01e-05	4.81124	2.69811	0.719735	525313533	TAGAP	T-cell activation RhoGTPase activating protein
ILMN_1803824	0.000763	2.02e-05	-4.80966	2.69332	-0.845841	297206866	ZDHHC9	zinc finger DHHC-type containing 9
ILMN_1716862	0.000763	2.03e-05	-4.80853	2.68991	-1.01588	670357732	PPM1B	protein phosphatase, Mg2+/Mn2+ dependent 1B
ILMN_1673892	0.000766	2.04e-05	-4.80679	2.68463	-0.6024	284925115	GK5	glycerol kinase 5 (putative)
ILMN_1736190	0.000767	2.05e-05	4.80618	2.68277	0.630768	119220561	CYP4F3	cytochrome P450 family 4 subfamily F member 3
ILMN_2048478	0.000771	2.06e-05	-4.80433	2.67716	-0.911362	394582190	SLC22A3	solute carrier family 22 member 3
ILMN_1751559	0.000773	2.07e-05	-4.80275	2.67238	-0.884581	374858055	TMEM204	transmembrane protein 204
ILMN_1815115	0.000776	2.08e-05	-4.80078	2.66643	-0.954012	570359593	CYC1	cytochrome c1
ILMN_1668246	0.000776	2.09e-05	4.80038	2.66521	0.645515	215490001	TMEM52	transmembrane protein 52
ILMN_1804396	0.000776	2.09e-05	-4.79982	2.66351	-1.32154	390407650	IRF2BPL	interferon regulatory factor 2 binding protein like
ILMN_2126239	0.000776	2.09e-05	-4.79942	2.6623	-0.639103	187960089	SMG5	SMG5, nonsense mediated mRNA decay factor
ILMN_1656913	0.000784	2.12e-05	-4.79562	2.65082	-1.21408	312283699	MDH1	malate dehydrogenase 1
ILMN_1814113	0.000784	2.12e-05	-4.79558	2.65067	-0.955338	38202203	ZFR	zinc finger RNA binding protein
ILMN_2313079	0.000787	2.13e-05	4.79415	2.64635	0.713645	119393882	NLRP1	NLR family pyrin domain containing 1
ILMN_1719656	0.000792	2.16e-05	-4.79015	2.63425	-0.695052	222080063	MRPL38	mitochondrial ribosomal protein L38
ILMN_1702265	0.000793	2.17e-05	-4.78871	2.62989	-0.905908	116014329	HDHD2	haloacid dehalogenase like hydrolase domain containing 2
ILMN_1808245	0.000795	2.17e-05	-4.78756	2.62642	-1.1865	209969799	SBSPON	somatomedin B and thrombospondin type 1 domain containing
ILMN_2344850	0.000806	2.22e-05	-4.78113	2.60698	-0.901778	974576799	VPS26A	VPS26, retromer complex component A
ILMN_1767662	0.000809	2.23e-05	-4.77987	2.60315	-1.0384	371122579	CERS6	ceramide synthase 6
ILMN_1808128	0.000811	2.24e-05	4.77789	2.59719	0.585806	1012282654	EXOC6B	exocyst complex component 6B
ILMN_1713086	0.000811	2.24e-05	-4.77753	2.59609	-0.781928	157688562	RPL27A	ribosomal protein L27a
ILMN_2145153	0.000815	2.26e-05	-4.77535	2.58948	-0.76135	526118248	ANKRD35	ankyrin repeat domain 35
ILMN_1813657	0.000818	2.28e-05	-4.77302	2.58244	-0.642864	110735447	PHF20	PHD finger protein 20
ILMN_1666502	0.000821	2.29e-05	-4.77159	2.57812	-0.638527	117938309	SOBP	sine oculis binding protein homolog
ILMN_2057573	0.000823	2.3e-05	-4.77056	2.57503	-1.18618	197245447	ESYT2	extended synaptotagmin 2
ILMN_1734190	0.000826	2.32e-05	-4.76711	2.56458	-0.8867	55749430	TCEAL3	transcription elongation factor A like 3
ILMN_1671169	0.00083	2.33e-05	4.76518	2.55877	0.657018	291291004	TMEM232	transmembrane protein 232
ILMN_1724504	0.00083	2.34e-05	-4.76447	2.55662	-0.8175	40068480	SETD3	SET domain containing 3
ILMN_1759008	0.000831	2.35e-05	-4.76367	2.55418	-0.894178	427197596	ZNF689	zinc finger protein 689
ILMN_1749827	0.000832	2.35e-05	4.7629	2.55188	0.660862	312283638	NT5C1B	5'-nucleotidase, cytosolic IB
ILMN_1739283	0.000834	2.37e-05	-4.76095	2.54597	-0.956213	359751385	UPF2	UPF2 regulator of nonsense transcripts homolog (yeast)
ILMN_1756086	0.000834	2.37e-05	-4.76079	2.54551	-0.840136	1026191070	INTS3	integrator complex subunit 3
ILMN_1769083	0.000836	2.38e-05	4.75936	2.54119	0.685378	215276991	GSTA3	glutathione S-transferase alpha 3
ILMN_2153280	0.000838	2.39e-05	-4.75788	2.5367	-0.69045	406719584	EMC1	ER membrane protein complex subunit 1
ILMN_2343563	0.00084	2.4e-05	-4.75688	2.5337	-0.718445	574957118	ANAPC11	anaphase promoting complex subunit 11
ILMN_1764754	0.000841	2.41e-05	-4.75507	2.52822	-0.894248	816197636	RAMP1	receptor activity modifying protein 1
ILMN_2173611	0.00085	2.45e-05	-4.75071	2.51506	-1.02792	83367074	MT1E	metallothionein 1E
ILMN_1782331	0.000851	2.45e-05	-4.74988	2.51256	-0.805011	197927092	TDG	thymine DNA glycosylase
ILMN_1766593	0.000851	2.45e-05	4.7495	2.51139	0.827793	557440763	PHRF1	PHD and ring finger domains 1
ILMN_1726204	0.000853	2.47e-05	-4.74789	2.50655	-1.73504	1044873434	SCRG1	stimulator of chondrogenesis 1
ILMN_1664026	0.000853	2.47e-05	4.74735	2.50492	0.696816	30795187	SPDYE1	speedy/RINGO cell cycle regulator family member E1
ILMN_1756541	0.000853	2.48e-05	-4.74693	2.50365	-0.82447	10947033	MXD4	MAX dimerization protein 4
ILMN_1770084	0.000853	2.48e-05	-4.7464	2.50205	-0.980016	170763516	TACC1	transforming acidic coiled-coil containing protein 1
ILMN_2050434	0.000854	2.49e-05	4.74513	2.49821	1.16098	153070786	TUBA3FP	tubulin alpha 3f pseudogene
ILMN_1768396	0.000854	2.49e-05	-4.74503	2.49792	-0.661194	187829327	AURKAIP1	aurora kinase A interacting protein 1
ILMN_1756877	0.000857	2.51e-05	-4.74309	2.49205	-0.580662	156523261	IFT43	intraflagellar transport 43
ILMN_1800739	0.000874	2.58e-05	-4.73422	2.4653	-0.924709	260656006	SPINT2	serine peptidase inhibitor, Kunitz type 2
ILMN_1727633	0.000874	2.58e-05	-4.73384	2.46415	-0.609902	343168781	NECTIN3	nectin cell adhesion molecule 3
ILMN_1749081	0.000881	2.61e-05	-4.73085	2.45512	-0.912639	635574609	AUTS2	autism susceptibility candidate 2
ILMN_1762281	0.000881	2.61e-05	-4.73057	2.45429	-0.703242	526479819	DCTN3	dynactin subunit 3
ILMN_1664861	0.000883	2.61e-05	-4.72978	2.4519	-1.0626	341865545	ID1	inhibitor of DNA binding 1, HLH protein
ILMN_2286800	0.000885	2.62e-05	-4.72871	2.44867	-0.814479	510937019	DNM1L	dynamin 1 like
ILMN_1799600	0.000888	2.64e-05	-4.72676	2.4428	-0.761926	291291003	STARD8	StAR related lipid transfer domain containing 8
ILMN_1805512	0.000889	2.65e-05	-4.72523	2.43818	-0.646744	261878571	WDR13	WD repeat domain 13
ILMN_1768719	0.000889	2.66e-05	-4.72496	2.43738	-1.05801	166795267	RDH11	retinol dehydrogenase 11 (all-trans/9-cis/11-cis)
ILMN_1691237	0.000891	2.66e-05	-4.72395	2.43432	-1.38746	41327719	CAP2	CAP, adenylate cyclase-associated protein, 2 (yeast)
ILMN_1809496	0.000892	2.67e-05	-4.72329	2.43233	-0.587299	586597891	COPG2	coatomer protein complex subunit gamma 2
ILMN_1691942	0.000893	2.68e-05	-4.72239	2.42962	-0.923507	17738314	CCNI	cyclin I
ILMN_1768962	0.000893	2.68e-05	-4.72207	2.42867	-0.740811	612407826	AKAP8L	A-kinase anchoring protein 8 like
ILMN_1794829	0.000896	2.69e-05	-4.72089	2.42511	-1.32414	156523250	MRAP2	melanocortin 2 receptor accessory protein 2
ILMN_1651828	0.0009	2.71e-05	-4.71858	2.41815	-0.805123	304434817	CCT3	chaperonin containing TCP1 subunit 3
ILMN_1756355	0.0009	2.71e-05	-4.71823	2.4171	-0.847536	226423900	NDUFS3	NADH:ubiquinone oxidoreductase core subunit S3
ILMN_2072091	0.000902	2.72e-05	-4.7173	2.41428	-0.663092	325910854	HNRNPUL2	heterogeneous nuclear ribonucleoprotein U like 2
ILMN_1794686	0.000913	2.77e-05	4.71188	2.39795	0.620012	29171683	IL9R	interleukin 9 receptor
ILMN_1704418	0.000926	2.82e-05	-4.7064	2.38146	-0.710873	89903020	FOXD1	forkhead box D1
ILMN_1807994	0.000926	2.82e-05	-4.70574	2.37947	-1.01901	999808202	PCNP	PEST proteolytic signal containing nuclear protein
ILMN_1785161	0.000927	2.83e-05	-4.70523	2.37792	-0.775175	387598040	CHCHD6	coiled-coil-helix-coiled-coil-helix domain containing 6
ILMN_2358540	0.000928	2.84e-05	-4.70387	2.37382	-0.842815	222446645	RBMS1	RNA binding motif single stranded interacting protein 1
ILMN_1714384	0.000929	2.85e-05	-4.70281	2.37064	-0.67962	295821180	PCCA	propionyl-CoA carboxylase alpha subunit
ILMN_1780699	0.00093	2.86e-05	-4.70204	2.36832	-0.911253	40354196	THAP11	THAP domain containing 11
ILMN_2216265	0.00093	2.87e-05	-4.70077	2.36449	-0.67969	665821201	LONP2	lon peptidase 2, peroxisomal
ILMN_1812856	0.00093	2.87e-05	-4.70057	2.3639	-0.754537	254281239	ZSWIM1	zinc finger SWIM-type containing 1
ILMN_2405297	0.000934	2.89e-05	-4.69857	2.35788	-0.691875	317008612	NOTCH2	notch 2
ILMN_1702787	0.000935	2.9e-05	4.69738	2.35429	1.09123	300863070	SEMA4A	semaphorin 4A
ILMN_2334693	0.000936	2.91e-05	-4.69659	2.35191	-0.678372	134284355	NARF	nuclear prelamin A recognition factor
ILMN_2079803	0.000937	2.92e-05	-4.69507	2.34733	-0.856628	166197709	LSM14A	LSM14A, mRNA processing body assembly factor
ILMN_2378708	0.000937	2.93e-05	4.69444	2.34545	0.58078	298676521	TAF6	TATA-box binding protein associated factor 6
ILMN_1673804	0.000938	2.93e-05	-4.69389	2.3438	-0.672708	968121904	ZNF426	zinc finger protein 426
ILMN_1682857	0.000938	2.94e-05	-4.69344	2.34243	-0.838268	188035920	NDUFAF2	NADH:ubiquinone oxidoreductase complex assembly factor 2
ILMN_1740407	0.000948	2.97e-05	-4.68962	2.33096	-1.02902	74271902	CHSY3	chondroitin sulfate synthase 3
ILMN_1751956	0.000955	3e-05	-4.68676	2.32235	-1.16254	332000001	MGST3	microsomal glutathione S-transferase 3
ILMN_1760303	0.000955	3.01e-05	-4.68602	2.32012	-1.16587	335057530	PIK3R1	phosphoinositide-3-kinase regulatory subunit 1
ILMN_1725791	0.000957	3.02e-05	-4.68483	2.31653	-0.940024	82659104	HACD1	3-hydroxyacyl-CoA dehydratase 1
ILMN_1780663	0.000958	3.02e-05	-4.68445	2.3154	-0.676719	284413701	KLHL30	kelch like family member 30
ILMN_1756784	0.000977	3.1e-05	-4.67669	2.29206	-1.06063	192447421	NCS1	neuronal calcium sensor 1
ILMN_2195236	0.000977	3.1e-05	-4.67614	2.29041	-0.954579	291621646	PGRMC2	progesterone receptor membrane component 2
ILMN_1709114	0.000977	3.11e-05	4.67542	2.28825	0.680086	47717114	TAB1	TGF-beta activated kinase 1 (MAP3K7) binding protein 1
ILMN_1726565	0.000977	3.11e-05	-4.6754	2.28817	-0.891616	429484500	PIK3R2	phosphoinositide-3-kinase regulatory subunit 2
ILMN_1744068	0.000982	3.13e-05	-4.67333	2.28195	-0.862932	187936940	ELP3	elongator acetyltransferase complex subunit 3
ILMN_1661945	0.000985	3.15e-05	-4.67168	2.27701	-1.16908	392583863	SLIRP	SRA stem-loop interacting RNA binding protein
ILMN_1804479	0.001	3.22e-05	-4.66473	2.25611	-0.865371	974005339	MRPL18	mitochondrial ribosomal protein L18
ILMN_1727134	0.001	3.22e-05	-4.6641	2.25424	-0.986885	55749725	KLHL42	kelch like family member 42
ILMN_1752810	0.00101	3.24e-05	-4.66238	2.24908	-0.978274	557878604	LARP6	La ribonucleoprotein domain family member 6
ILMN_1809292	0.00101	3.24e-05	-4.66234	2.24894	-0.654703	347446659	IMMP2L	inner mitochondrial membrane peptidase subunit 2
ILMN_1802167	0.00101	3.26e-05	-4.66061	2.24376	-0.854754	393195301	ALDH1L1	aldehyde dehydrogenase 1 family member L1
ILMN_1690982	0.00101	3.28e-05	-4.65866	2.23789	-0.856672	145386585	DDT	D-dopachrome tautomerase
ILMN_1716407	0.00101	3.28e-05	-4.65842	2.23718	-1.31342	398650628	SORBS2	sorbin and SH3 domain containing 2
ILMN_1799860	0.00101	3.29e-05	-4.6573	2.2338	-0.69503	110224471	PIGM	phosphatidylinositol glycan anchor biosynthesis class M
ILMN_1680850	0.00102	3.32e-05	-4.65495	2.22676	-0.854231	209977006	RECQL	RecQ like helicase
ILMN_2360291	0.00102	3.32e-05	-4.65489	2.22657	-0.700964	237649097	UGGT1	UDP-glucose glycoprotein glucosyltransferase 1
ILMN_1743829	0.00102	3.33e-05	-4.65434	2.22493	-0.761134	171543894	ATXN2	ataxin 2
ILMN_1666372	0.00102	3.34e-05	-4.65271	2.22003	-0.788722	51479150	ATP5H	ATP synthase, H+ transporting, mitochondrial Fo complex subunit D
ILMN_1775501	0.00102	3.34e-05	4.65266	2.21989	1.39874	27894305	IL1B	interleukin 1 beta
ILMN_1682404	0.00103	3.39e-05	-4.64868	2.20793	-0.692929	194306649	SETMAR	SET domain and mariner transposase fusion gene
ILMN_1689102	0.00103	3.4e-05	4.64749	2.20435	0.623577	32967293	C1QTNF6	C1q and tumor necrosis factor related protein 6
ILMN_2187718	0.00103	3.41e-05	-4.64634	2.20091	-1.45125	5031644	COX17	COX17, cytochrome c oxidase copper chaperone
ILMN_1732296	0.00103	3.41e-05	-4.64618	2.20042	-0.821341	345199309	ID3	inhibitor of DNA binding 3, HLH protein
ILMN_1772702	0.00103	3.42e-05	-4.6457	2.199	-0.744883	513126882	SRSF8	serine and arginine rich splicing factor 8
ILMN_1678808	0.00103	3.42e-05	-4.64544	2.19821	-0.968781	335057541	ATG14	autophagy related 14
ILMN_1810628	0.00103	3.42e-05	-4.64518	2.19743	-1.27865	162287218	PRUNE2	prune homolog 2
ILMN_1656676	0.00103	3.43e-05	-4.64501	2.19693	-1.07405	210147509	ZYG11B	zyg-11 family member B, cell cycle regulator
ILMN_1666444	0.00104	3.44e-05	-4.64343	2.19219	-0.894125	222446645	RBMS1	RNA binding motif single stranded interacting protein 1
ILMN_2173919	0.00104	3.44e-05	-4.6433	2.19178	-0.775102	365192551	MYO9A	myosin IXA
ILMN_1779185	0.00104	3.46e-05	-4.64193	2.18768	-0.812508	513788260	SPECC1L	sperm antigen with calponin homology and coiled-coil domains 1 like
ILMN_2156250	0.00104	3.46e-05	4.64186	2.18747	1.28894	528078360	SOCS3	suppressor of cytokine signaling 3
ILMN_1708025	0.00104	3.48e-05	-4.6403	2.18278	-0.924075	513126875	RBPMS	RNA binding protein with multiple splicing
ILMN_1679826	0.00106	3.54e-05	4.63499	2.16685	0.847952	262263313	CST7	cystatin F
ILMN_1787657	0.00106	3.56e-05	-4.63273	2.1601	-0.733438	313851094	CLDN12	claudin 12
ILMN_1719906	0.00107	3.57e-05	-4.63177	2.1572	-1.20754	296179428	HADH	hydroxyacyl-CoA dehydrogenase
ILMN_1806122	0.00107	3.58e-05	-4.63144	2.15622	-0.751185	282165702	CHD8	chromodomain helicase DNA binding protein 8
ILMN_1718424	0.00107	3.61e-05	-4.62847	2.14731	-0.819294	16579882	MRPS28	mitochondrial ribosomal protein S28
ILMN_1662232	0.00108	3.64e-05	-4.62623	2.14061	-0.710438	387527976	DCTN2	dynactin subunit 2
ILMN_1721729	0.00109	3.7e-05	-4.62032	2.12289	-0.765173	154813205	MED1	mediator complex subunit 1
ILMN_2073592	0.00109	3.71e-05	-4.62018	2.12249	-0.686226	241982710	CAND2	cullin associated and neddylation dissociated 2 (putative)
ILMN_1736015	0.0011	3.75e-05	-4.61651	2.11148	-0.653305	566006162	JADE1	jade family PHD finger 1
ILMN_2403889	0.0011	3.75e-05	-4.61626	2.11075	-0.727517	545478721	PRMT5	protein arginine methyltransferase 5
ILMN_1716057	0.0011	3.77e-05	-4.6147	2.10607	-0.628795	157389004	CAPN2	calpain 2
ILMN_2195482	0.00111	3.82e-05	-4.61039	2.09316	-0.777132	332634845	CACNB3	calcium voltage-gated channel auxiliary subunit beta 3
ILMN_1655011	0.00111	3.83e-05	-4.61024	2.09271	-0.942859	296010884	SERF1B	small EDRK-rich factor 1B
ILMN_2388142	0.00112	3.84e-05	-4.60914	2.08942	-0.643524	296317365	CD99L2	CD99 molecule like 2
ILMN_2205032	0.00112	3.85e-05	-4.60862	2.08786	-0.671548	291045210	MAGEE1	MAGE family member E1
ILMN_1810486	0.00112	3.86e-05	-4.60779	2.08538	-0.759972	222144310	RAB34	RAB34, member RAS oncogene family
ILMN_1713650	0.00112	3.87e-05	4.60662	2.08186	0.61142	742799346	GOLGA6L5P	golgin A6 family-like 5, pseudogene
ILMN_1801633	0.00112	3.87e-05	-4.60633	2.08101	-0.605904	115430214	ROMO1	reactive oxygen species modulator 1
ILMN_1707475	0.00112	3.89e-05	-4.60479	2.0764	-0.995899	195976814	UBE2E2	ubiquitin conjugating enzyme E2 E2
ILMN_2094631	0.00112	3.9e-05	4.60416	2.07452	0.667003	37622897	TRIM60	tripartite motif containing 60
ILMN_2258234	0.00113	3.94e-05	4.60102	2.06511	0.610935	284413748	KLHL5	kelch like family member 5
ILMN_2343264	0.00115	4.02e-05	-4.59446	2.04549	-0.76846	289547572	PRDM16	PR/SET domain 16
ILMN_2082810	0.00115	4.06e-05	-4.59156	2.03683	-0.83254	300934765	BRD7	bromodomain containing 7
ILMN_1656628	0.00116	4.08e-05	-4.59017	2.03268	-0.779446	386781213	WDR4	WD repeat domain 4
ILMN_2160005	0.00116	4.09e-05	-4.58929	2.03004	-0.727291	557440897	NUMA1	nuclear mitotic apparatus protein 1
ILMN_1656837	0.00116	4.11e-05	-4.58796	2.02606	-0.862684	195976806	RBP1	retinol binding protein 1
ILMN_1671207	0.00116	4.11e-05	-4.58749	2.02467	-1.01164	46852146	IARS2	isoleucyl-tRNA synthetase 2, mitochondrial
ILMN_1744949	0.00116	4.12e-05	-4.58692	2.02295	-1.28148	115430107	RHOBTB3	Rho related BTB domain containing 3
ILMN_1740512	0.00117	4.16e-05	-4.58381	2.01367	-0.60796	167555118	TMSB15B	thymosin beta 15B
ILMN_1715583	0.00118	4.19e-05	-4.58117	2.00578	-0.678834	733606096	BOP1	block of proliferation 1
ILMN_1755419	0.00118	4.2e-05	-4.58082	2.00472	-0.580566	77404356	EIF1AX	eukaryotic translation initiation factor 1A, X-linked
ILMN_2342084	0.00118	4.24e-05	-4.57799	1.99627	-0.65319	240255593	BCAP29	B-cell receptor-associated protein 29
ILMN_2218208	0.00118	4.24e-05	-4.57772	1.99547	-1.01926	634743257	SPARCL1	SPARC like 1
ILMN_2056760	0.00118	4.24e-05	-4.57763	1.99519	-0.894092	411147391	MKRN2	makorin ring finger protein 2
ILMN_2327276	0.00118	4.24e-05	-4.57755	1.99496	-0.800712	982742422	STAU1	staufen double-stranded RNA binding protein 1
ILMN_1739582	0.00118	4.25e-05	-4.57672	1.99246	-0.947411	84043950	HOXA9	homeobox A9
ILMN_1778240	0.00118	4.26e-05	-4.57597	1.99024	-0.85938	336285203	GFOD1	glucose-fructose oxidoreductase domain containing 1
ILMN_1731181	0.00118	4.27e-05	-4.57573	1.98951	-0.861268	570359582	TEX2	testis expressed 2
ILMN_2398403	0.00119	4.29e-05	-4.57443	1.98563	-0.961711	55749405	TCEAL1	transcription elongation factor A like 1
ILMN_1663519	0.00119	4.3e-05	-4.57362	1.98321	-1.05263	31563525	SLC24A3	solute carrier family 24 member 3
ILMN_1814002	0.0012	4.33e-05	-4.57091	1.97513	-0.658587	148277074	TEAD3	TEA domain transcription factor 3
ILMN_1787511	0.0012	4.34e-05	-4.57012	1.97276	-0.840835	254553430	THUMPD2	THUMP domain containing 2
ILMN_1770412	0.00121	4.39e-05	-4.56662	1.96232	-1.15495	336455093	AHCYL1	adenosylhomocysteinase like 1
ILMN_1790603	0.00122	4.45e-05	-4.56239	1.94967	-0.809122	344179095	ATPAF1	ATP synthase mitochondrial F1 complex assembly factor 1
ILMN_2411559	0.00122	4.46e-05	4.56186	1.94811	0.619834	259155297	PUS1	pseudouridylate synthase 1
ILMN_1714759	0.00122	4.47e-05	-4.56139	1.94671	-0.95845	467093484	CNIH4	cornichon family AMPA receptor auxiliary protein 4
ILMN_2073012	0.00122	4.47e-05	-4.56129	1.94639	-0.789221	16596685	TMEM203	transmembrane protein 203
ILMN_2086095	0.00123	4.5e-05	-4.55912	1.93993	-1.17475	33946335	ID2	inhibitor of DNA binding 2, HLH protein
ILMN_1800164	0.00123	4.51e-05	-4.55794	1.93641	-0.951189	351542243	PPFIA1	PTPRF interacting protein alpha 1
ILMN_1745398	0.00123	4.54e-05	4.55636	1.93169	0.596589	115387122	PCDH15	protocadherin related 15
ILMN_1708296	0.00123	4.56e-05	4.55465	1.92658	0.625099	651166985	DEAF1	DEAF1, transcription factor
ILMN_1725534	0.00124	4.58e-05	-4.5536	1.92347	-0.880625	1015190663	ACTN4	actinin alpha 4
ILMN_1736704	0.00124	4.63e-05	-4.5503	1.91361	-0.914391	513126886	DIXDC1	DIX domain containing 1
ILMN_1808898	0.00125	4.65e-05	-4.54828	1.9076	-0.621077	73915098	NPR2	natriuretic peptide receptor 2
ILMN_1779674	0.00127	4.77e-05	-4.54067	1.88492	-0.682	194097397	PTPRG	protein tyrosine phosphatase, receptor type G
ILMN_1728512	0.00127	4.77e-05	-4.54025	1.88366	-0.831767	61744461	YWHAH	tyrosine 3-monooxygenase/tryptophan 5-monooxygenase activation protein eta
ILMN_1661264	0.00127	4.8e-05	-4.53862	1.87881	-0.846057	261862340	SHMT2	serine hydroxymethyltransferase 2
ILMN_1769517	0.00127	4.82e-05	-4.53743	1.87526	-0.864209	126032349	PRKDC	protein kinase, DNA-activated, catalytic polypeptide
ILMN_1760441	0.00127	4.82e-05	-4.53716	1.87444	-0.635978	1013382328	MRPS5	mitochondrial ribosomal protein S5
ILMN_1685260	0.00128	4.89e-05	-4.53263	1.86095	-0.682448	510937019	DNM1L	dynamin 1 like
ILMN_2307032	0.00128	4.9e-05	-4.53206	1.85927	-0.831183	221136761	OSBPL5	oxysterol binding protein like 5
ILMN_1682699	0.00128	4.9e-05	-4.53194	1.85889	-0.814127	124494249	PBX2	PBX homeobox 2
ILMN_2325763	0.00129	4.93e-05	4.53021	1.85375	0.764795	315434268	VCAM1	vascular cell adhesion molecule 1
ILMN_1758412	0.00129	4.95e-05	-4.52914	1.85056	-0.732037	589908400	COPS7A	COP9 signalosome subunit 7A
ILMN_1683313	0.0013	4.97e-05	-4.52767	1.84619	-0.980399	213418067	ST3GAL1	ST3 beta-galactoside alpha-2,3-sialyltransferase 1
ILMN_2082209	0.0013	4.98e-05	-4.52699	1.84417	-1.07002	149408142	TOX2	TOX high mobility group box family member 2
ILMN_2051519	0.0013	4.99e-05	-4.52599	1.84118	-0.958686	78214519	RPL37A	ribosomal protein L37a
ILMN_1773228	0.0013	5e-05	-4.52566	1.84019	-0.852658	254588100	DLST	dihydrolipoamide S-succinyltransferase
ILMN_1664756	0.00131	5.04e-05	-4.52312	1.83264	-0.900863	339275982	KPNA4	karyopherin subunit alpha 4
ILMN_1740837	0.00132	5.07e-05	4.52103	1.82642	0.607346	237757357	CERKL	ceramide kinase like
ILMN_1651568	0.00132	5.1e-05	4.51939	1.82153	0.622854	308736984	MUC13	mucin 13, cell surface associated
ILMN_1717702	0.00132	5.1e-05	-4.51909	1.82064	-0.818438	112382373	KCNK17	potassium two pore domain channel subfamily K member 17
ILMN_1725510	0.00132	5.11e-05	-4.51887	1.81998	-0.696129	114155130	DHCR24	24-dehydrocholesterol reductase
ILMN_1757106	0.00133	5.14e-05	-4.51697	1.81433	-1.01251	397787552	2023-03-06	membrane associated ring-CH-type finger 6
ILMN_2401641	0.00133	5.14e-05	-4.51669	1.81352	-0.910273	73466519	ALDH3A2	aldehyde dehydrogenase 3 family member A2
ILMN_1718672	0.00134	5.21e-05	-4.51251	1.80107	-0.698783	77812673	NHP2	NHP2 ribonucleoprotein
ILMN_1766157	0.00135	5.24e-05	-4.51085	1.79614	-0.681092	332634571	MRVI1	murine retrovirus integration site 1 homolog
ILMN_1658486	0.00135	5.25e-05	-4.51022	1.79427	-0.616798	156547241	MRPL54	mitochondrial ribosomal protein L54
ILMN_1749521	0.00135	5.27e-05	-4.50909	1.79089	-0.844993	56699410	SLC35E3	solute carrier family 35 member E3
ILMN_1656413	0.00135	5.28e-05	-4.50815	1.78809	-1.01942	380692335	ZMPSTE24	zinc metallopeptidase STE24
ILMN_1766981	0.00136	5.32e-05	-4.50603	1.78179	-1.01522	164519090	UNC50	unc-50 inner nuclear membrane RNA binding protein
ILMN_2366391	0.00137	5.39e-05	-4.50208	1.77005	-0.885657	320461708	PRDX1	peroxiredoxin 1
ILMN_1810037	0.00137	5.41e-05	-4.50088	1.7665	-0.744662	632794834	RUSC2	RUN and SH3 domain containing 2
ILMN_1783276	0.00137	5.42e-05	-4.49989	1.76354	-1.2044	148839338	NEXN	nexilin F-actin binding protein
ILMN_2300396	0.00138	5.46e-05	-4.49805	1.75807	-0.876726	124487370	COMMD5	COMM domain containing 5
ILMN_1757361	0.00138	5.47e-05	4.49745	1.7563	0.636	163644266	NCF4	neutrophil cytosolic factor 4
ILMN_1759436	0.00138	5.5e-05	-4.49553	1.75061	-0.819211	401709925	NOSIP	nitric oxide synthase interacting protein
ILMN_2369924	0.00138	5.51e-05	-4.49502	1.74907	-0.843113	316983169	NDUFB6	NADH:ubiquinone oxidoreductase subunit B6
ILMN_1659905	0.00139	5.52e-05	-4.49437	1.74716	-0.606815	192448442	FKBP10	FK506 binding protein 10
ILMN_2290808	0.00139	5.53e-05	-4.49349	1.74454	-2.20277	78190465	RPL21	ribosomal protein L21
ILMN_1733851	0.00139	5.54e-05	-4.49331	1.74401	-1.11935	182507164	DACT3	dishevelled binding antagonist of beta catenin 3
ILMN_1656145	0.00139	5.55e-05	-4.4925	1.74159	-0.672988	197304792	GOT1	glutamic-oxaloacetic transaminase 1
ILMN_1764090	0.00139	5.58e-05	-4.49065	1.73609	-0.783602	298566318	AK4	adenylate kinase 4
ILMN_2059505	0.00139	5.6e-05	-4.49001	1.73421	-1.12574	807201130	ARPP19	cAMP regulated phosphoprotein 19
ILMN_1667430	0.0014	5.62e-05	-4.48889	1.73088	-0.954504	360039229	DEGS1	delta 4-desaturase, sphingolipid 1
ILMN_2402600	0.0014	5.63e-05	-4.48828	1.72906	-0.725704	109637781	GLIS3	GLIS family zinc finger 3
ILMN_1756152	0.0014	5.63e-05	-4.48797	1.72816	-0.8796	335892876	MFSD11	major facilitator superfamily domain containing 11
ILMN_1772261	0.0014	5.65e-05	-4.48677	1.72458	-0.768314	224586813	GLG1	golgi glycoprotein 1
ILMN_1726547	0.0014	5.66e-05	-4.4865	1.72377	-0.786614	21536459	MAP3K5	mitogen-activated protein kinase kinase kinase 5
ILMN_1773567	0.00141	5.73e-05	-4.48235	1.71147	-0.79331	515870061	LAMA5	laminin subunit alpha 5
ILMN_1660732	0.00143	5.85e-05	-4.47604	1.69274	-0.909267	188497692	PPP2R2B	protein phosphatase 2 regulatory subunit Bbeta
ILMN_1710571	0.00143	5.86e-05	-4.47532	1.69059	-0.795508	256818781	PAPD5	poly(A) RNA polymerase D5, non-canonical
ILMN_1674522	0.00143	5.87e-05	-4.47487	1.68926	-1.11305	153085460	HIGD1A	HIG1 hypoxia inducible domain family member 1A
ILMN_1651278	0.00144	5.89e-05	-4.47389	1.68636	-0.671417	380714674	SNIP1	Smad nuclear interacting protein 1
ILMN_2153679	0.00146	6.01e-05	4.46707	1.66614	0.693138	612339340	TBC1D3B	TBC1 domain family member 3B
ILMN_1811754	0.00148	6.12e-05	-4.4617	1.65023	-1.02657	161169039	NDUFB10	NADH:ubiquinone oxidoreductase subunit B10
ILMN_1741133	0.00148	6.12e-05	-4.4613	1.64903	-0.914176	38045911	NME1	NME/NM23 nucleoside diphosphate kinase 1
ILMN_2139761	0.0015	6.2e-05	-4.45759	1.63805	-1.31521	574281662	LIMCH1	LIM and calponin homology domains 1
ILMN_1693090	0.0015	6.2e-05	-4.45751	1.6378	-0.627751	221316600	CROT	carnitine O-octanoyltransferase
ILMN_1737988	0.0015	6.23e-05	-4.45588	1.63298	-0.848206	122056622	PRNP	prion protein
ILMN_1763884	0.00151	6.32e-05	-4.45112	1.61889	-0.619298	319918867	PAM16	presequence translocase associated motor 16 homolog
ILMN_2370624	0.00153	6.39e-05	-4.4476	1.60846	-0.681047	291045248	COL13A1	collagen type XIII alpha 1 chain
ILMN_1671291	0.00153	6.41e-05	-4.44662	1.60555	-0.712949	984290510	EIF3I	eukaryotic translation initiation factor 3 subunit I
ILMN_1778203	0.00154	6.44e-05	-4.44514	1.60116	-0.954057	209571466	CLN5	ceroid-lipofuscinosis, neuronal 5
ILMN_2402272	0.00154	6.47e-05	-4.44405	1.59796	-1.25872	55749465	TCEAL8	transcription elongation factor A like 8
ILMN_1790741	0.00154	6.5e-05	-4.44237	1.59299	-0.639224	297139718	RNF126	ring finger protein 126
ILMN_2226324	0.00155	6.53e-05	-4.44094	1.58874	-0.866259	399567830	MPC1	mitochondrial pyruvate carrier 1
ILMN_1756992	0.00155	6.57e-05	-4.43877	1.58231	-0.944769	324120951	MUC1	mucin 1, cell surface associated
ILMN_1766896	0.00156	6.59e-05	4.43786	1.57962	0.612434	88900492	ZDHHC19	zinc finger DHHC-type containing 19
ILMN_2323172	0.00156	6.6e-05	4.43763	1.57896	0.768598	304361746	CSF3R	colony stimulating factor 3 receptor
ILMN_1750321	0.00156	6.61e-05	4.43723	1.57777	0.772456	257467635	TRANK1	tetratricopeptide repeat and ankyrin repeat containing 1
ILMN_2359945	0.00156	6.61e-05	-4.43685	1.57664	-1.20138	68508966	CES1	carboxylesterase 1
ILMN_1679640	0.00156	6.63e-05	-4.43615	1.57458	-0.851106	298231191	FXR1	FMR1 autosomal homolog 1
ILMN_2120210	0.00157	6.69e-05	-4.43311	1.56559	-1.25044	354681998	RCAN2	regulator of calcineurin 2
ILMN_1652806	0.00157	6.7e-05	-4.43298	1.5652	-0.90564	51479142	ATP5J	ATP synthase, H+ transporting, mitochondrial Fo complex subunit F6
ILMN_1691930	0.00158	6.74e-05	-4.43064	1.55829	-0.899586	745399112	CBX6	chromobox 6
ILMN_1727184	0.00159	6.83e-05	-4.42661	1.54636	-0.801999	71164895	WDR36	WD repeat domain 36
ILMN_1856480	0.00159	6.86e-05	-4.42509	1.54187	-0.912956	34191392	PPM1L	protein phosphatase, Mg2+/Mn2+ dependent 1L
ILMN_1656807	0.00159	6.91e-05	-4.42302	1.53574	-0.61818	78190461	RPL27	ribosomal protein L27
ILMN_1720542	0.0016	6.92e-05	-4.42253	1.53431	-0.595908	47933390	POLR2I	RNA polymerase II subunit I
ILMN_1769409	0.0016	6.92e-05	-4.42241	1.53395	-0.789765	968121855	TMEM261	transmembrane protein 261
ILMN_1695576	0.0016	6.97e-05	-4.41997	1.52673	-0.886496	169403973	MRPL24	mitochondrial ribosomal protein L24
ILMN_1811648	0.0016	6.97e-05	-4.41996	1.52672	-0.701992	1008806464	DCAKD	dephospho-CoA kinase domain containing
ILMN_2094106	0.00161	7e-05	-4.41876	1.52317	-0.86971	153792624	HSD17B12	hydroxysteroid 17-beta dehydrogenase 12
ILMN_1814156	0.00162	7.07e-05	-4.41549	1.5135	-0.798306	394025664	PSMB7	proteasome subunit beta 7
ILMN_1651262	0.00163	7.11e-05	-4.4139	1.50881	-0.708147	55956920	HNRNPAB	heterogeneous nuclear ribonucleoprotein A/B
ILMN_2122952	0.00163	7.13e-05	-4.41279	1.50553	-0.777986	374671792	CISD1	CDGSH iron sulfur domain 1
ILMN_1660021	0.00163	7.15e-05	-4.41188	1.50286	-0.8817	255958281	PLIN3	perilipin 3
ILMN_1726417	0.00164	7.19e-05	-4.41038	1.49842	-0.888608	94421450	MRPL33	mitochondrial ribosomal protein L33
ILMN_1807455	0.00164	7.21e-05	-4.40939	1.49551	-0.905792	1016149543	DHRS7	dehydrogenase/reductase 7
ILMN_1730082	0.00164	7.22e-05	-4.40912	1.49469	-0.798584	221316662	RPUSD4	RNA pseudouridylate synthase domain containing 4
ILMN_1657968	0.00164	7.23e-05	-4.40862	1.49321	-0.915926	187171274	MAP2K2	mitogen-activated protein kinase kinase 2
ILMN_1736002	0.00164	7.23e-05	-4.40848	1.49281	-0.97763	38027922	COPS5	COP9 signalosome subunit 5
ILMN_1744795	0.00165	7.31e-05	-4.40517	1.48304	-0.664571	213021184	TBL1X	transducin (beta)-like 1X-linked
ILMN_1694504	0.00165	7.31e-05	-4.405	1.48254	-0.774065	985801716	RNF220	ring finger protein 220
ILMN_2366388	0.00167	7.46e-05	-4.39867	1.46387	-0.870772	320461708	PRDX1	peroxiredoxin 1
ILMN_1718718	0.00167	7.46e-05	-4.39832	1.46282	-1.08749	393290879	MKKS	McKusick-Kaufman syndrome
ILMN_1752333	0.00167	7.49e-05	-4.3971	1.45923	-0.937016	164607127	SLC35E1	solute carrier family 35 member E1
ILMN_1740052	0.00169	7.58e-05	-4.39323	1.44783	-0.863639	157785644	SPEG	SPEG complex locus
ILMN_2143220	0.00169	7.6e-05	4.39269	1.44622	0.631823	452408443	ANGPTL3	angiopoietin like 3
ILMN_2396991	0.00169	7.61e-05	4.39223	1.44488	0.904657	33667066	HCST	hematopoietic cell signal transducer
ILMN_1717934	0.0017	7.63e-05	-4.39116	1.44173	-0.97516	295444798	SYT11	synaptotagmin 11
ILMN_1689774	0.0017	7.64e-05	-4.39078	1.44061	-0.81971	221139913	MRFAP1L1	Morf4 family associated protein 1 like 1
ILMN_2381899	0.0017	7.67e-05	-4.38968	1.43735	-1.14045	56549110	OPTN	optineurin
ILMN_2116714	0.00171	7.74e-05	-4.38677	1.42879	-0.774538	430768585	SLC39A1	solute carrier family 39 member 1
ILMN_1686968	0.00171	7.75e-05	-4.38633	1.42747	-0.743932	38570114	ZNF362	zinc finger protein 362
ILMN_1704056	0.00172	7.83e-05	4.38311	1.418	1.08583	63999351	RPPH1	ribonuclease P RNA component H1
ILMN_2356311	0.00172	7.83e-05	-4.38292	1.41745	-0.591557	149363652	SMIM11A	small integral membrane protein 11A
ILMN_1849418	0.00175	7.97e-05	4.37733	1.40098	0.681012	7454276	LOC105372672	uncharacterized LOC105372672
ILMN_1784817	0.00175	7.98e-05	4.37692	1.39977	0.611106	253970447	TENM1	teneurin transmembrane protein 1
ILMN_1705151	0.00175	8e-05	-4.37601	1.39708	-0.679315	1003701495	SF3A3	splicing factor 3a subunit 3
ILMN_1711048	0.00175	8.02e-05	-4.37543	1.39538	-0.594356	167234428	ZBTB17	zinc finger and BTB domain containing 17
ILMN_2225887	0.00176	8.06e-05	-4.37366	1.39016	-0.880668	50344742	ATP5EP2	ATP synthase, H+ transporting, mitochondrial F1 complex, epsilon subunit pseudogene 2
ILMN_1657283	0.00176	8.09e-05	-4.37278	1.38757	-0.693452	148539641	ALKBH5	alkB homolog 5, RNA demethylase
ILMN_1730612	0.00177	8.14e-05	-4.37065	1.38131	-0.845427	308210791	DBNDD2	dysbindin domain containing 2
ILMN_1732216	0.00177	8.14e-05	-4.3705	1.38086	-1.02193	150010642	NARS	asparaginyl-tRNA synthetase
ILMN_2389429	0.00177	8.16e-05	-4.36967	1.37843	-0.629139	567757541	DCUN1D4	defective in cullin neddylation 1 domain containing 4
ILMN_1753249	0.00178	8.2e-05	-4.36818	1.37403	-0.675207	540344586	DDX10	DEAD-box helicase 10
ILMN_2225735	0.00178	8.22e-05	-4.36756	1.37222	-0.80584	291045196	CRBN	cereblon
ILMN_1740282	0.00178	8.23e-05	4.36711	1.37088	0.621359	211938459	LOC642846	DEAD/H (Asp-Glu-Ala-Asp/His) box polypeptide 11-like
ILMN_1669931	0.00178	8.24e-05	-4.36662	1.36943	-0.826339	190194385	TM9SF3	transmembrane 9 superfamily member 3
ILMN_1814650	0.00178	8.28e-05	-4.36508	1.3649	-0.837871	972775632	TRAPPC4	trafficking protein particle complex 4
ILMN_2130838	0.00179	8.31e-05	-4.36394	1.36157	-0.628949	156415993	UTP11	UTP11, small subunit processome component homolog (S. cerevisiae)
ILMN_1675331	0.00179	8.36e-05	-4.36212	1.35621	-0.699803	226053068	PEG3	paternally expressed 3
ILMN_2046943	0.00179	8.36e-05	4.36208	1.3561	0.6166	461496487	RBM46	RNA binding motif protein 46
ILMN_1812478	0.00179	8.37e-05	-4.36171	1.35499	-1.04762	527121915	ZNHIT3	zinc finger HIT-type containing 3
ILMN_1670796	0.0018	8.39e-05	-4.36079	1.3523	-0.902586	742799265	EXOSC10	exosome component 10
ILMN_2181241	0.0018	8.42e-05	-4.35967	1.34899	-1.07831	223278395	RPL23AP64	ribosomal protein L23a pseudogene 64
ILMN_1774823	0.0018	8.45e-05	-4.35867	1.34607	-0.726238	984880774	RPL34	ribosomal protein L34
ILMN_1652521	0.0018	8.48e-05	-4.35741	1.34234	-0.731576	33598962	MTMR9	myotubularin related protein 9
ILMN_2411127	0.0018	8.5e-05	-4.35676	1.34046	-0.588293	930155605	YBEY	ybeY metallopeptidase (putative)
ILMN_1681703	0.00181	8.55e-05	-4.35486	1.33485	-1.05559	146260269	FOXO3	forkhead box O3
ILMN_2352036	0.00181	8.56e-05	-4.35451	1.33384	-1.01571	47519458	RTN4	reticulon 4
ILMN_1695362	0.00182	8.63e-05	-4.35208	1.3267	-0.690266	1022943293	ZNF32	zinc finger protein 32
ILMN_1777526	0.00183	8.68e-05	-4.35001	1.32062	-0.881347	768711645	MED20	mediator complex subunit 20
ILMN_2405915	0.00184	8.72e-05	-4.34863	1.31655	-0.635674	1013369510	MRPS11	mitochondrial ribosomal protein S11
ILMN_1693538	0.00184	8.77e-05	-4.34675	1.31102	-0.794511	343183345	STK36	serine/threonine kinase 36
ILMN_1742238	0.00185	8.81e-05	-4.34517	1.30639	-0.866432	170763497	SET	SET nuclear proto-oncogene
ILMN_1719392	0.00185	8.82e-05	-4.34504	1.30602	-0.973166	299758401	FH	fumarate hydratase
ILMN_1780987	0.00185	8.82e-05	-4.34493	1.30567	-0.621958	523498339	RFXANK	regulatory factor X associated ankyrin containing protein
ILMN_1734950	0.00186	8.89e-05	-4.34262	1.29889	-0.769869	974141137	LOXL1	lysyl oxidase like 1
ILMN_1752283	0.00187	8.93e-05	-4.34113	1.29453	-0.687862	1023300905	ITCH	itchy E3 ubiquitin protein ligase
ILMN_1680703	0.00187	8.93e-05	-4.34095	1.29398	-0.670829	186910283	MRPS15	mitochondrial ribosomal protein S15
ILMN_2237746	0.00188	9.01e-05	-4.33823	1.286	-0.827329	38201654	ING3	inhibitor of growth family member 3
ILMN_1761131	0.00188	9.03e-05	-4.33739	1.28356	-0.928346	45643118	ECI2	enoyl-CoA delta isomerase 2
ILMN_1674380	0.00189	9.09e-05	-4.33538	1.27764	-0.865041	93141224	TRPC1	transient receptor potential cation channel subfamily C member 1
ILMN_2064898	0.00189	9.09e-05	-4.33534	1.27752	-0.782362	419635986	COA3	cytochrome c oxidase assembly factor 3
ILMN_1800573	0.0019	9.17e-05	-4.33262	1.26954	-1.13201	71483115	RPS21	ribosomal protein S21
ILMN_1783709	0.00191	9.22e-05	-4.33095	1.26463	-0.740995	57863286	RRAGA	Ras related GTP binding A
ILMN_1773427	0.00191	9.28e-05	-4.32883	1.25843	-0.972763	379056371	KANK1	KN motif and ankyrin repeat domains 1
ILMN_1809010	0.00191	9.28e-05	-4.32856	1.25763	-0.62428	133987588	PSMC3	proteasome 26S subunit, ATPase 3
ILMN_1808587	0.00191	9.29e-05	-4.32843	1.25725	-0.794429	118498344	ZFHX3	zinc finger homeobox 3
ILMN_2394438	0.00191	9.31e-05	4.32784	1.25551	1.30298	118498370	FAM177A1	family with sequence similarity 177 member A1
ILMN_1731107	0.00192	9.35e-05	-4.32631	1.25104	-0.62146	756398270	CCDC92	coiled-coil domain containing 92
ILMN_1701466	0.00192	9.35e-05	-4.32627	1.25092	-0.662323	196259808	PEX16	peroxisomal biogenesis factor 16
ILMN_1780058	0.00193	9.38e-05	-4.32518	1.24771	-0.894031	360039229	DEGS1	delta 4-desaturase, sphingolipid 1
ILMN_1735788	0.00193	9.39e-05	-4.32496	1.24709	-0.790237	214830856	TRIOBP	TRIO and F-actin binding protein
ILMN_1757730	0.00193	9.42e-05	-4.32388	1.2439	-0.828096	302058244	TTC27	tetratricopeptide repeat domain 27
ILMN_1726516	0.00193	9.42e-05	-4.32376	1.24355	-0.601676	355390314	SCRIB	scribbled planar cell polarity protein
ILMN_2224143	0.00195	9.58e-05	-4.31834	1.22767	-0.844328	394582092	MCM3	minichromosome maintenance complex component 3
ILMN_1799015	0.00195	9.59e-05	-4.31808	1.22689	-0.639765	546231293	PXMP2	peroxisomal membrane protein 2
ILMN_1813091	0.00195	9.61e-05	-4.31745	1.22506	-0.834348	666638013	ARL1	ADP ribosylation factor like GTPase 1
ILMN_1781099	0.00195	9.63e-05	-4.31686	1.22333	-0.700185	313747433	ISY1	ISY1 splicing factor homolog
ILMN_1720322	0.00195	9.64e-05	-4.31661	1.22258	-0.648492	164663900	PTS	6-pyruvoyltetrahydropterin synthase
ILMN_1658464	0.00196	9.66e-05	-4.31569	1.2199	-0.752242	166063994	GTF3A	general transcription factor IIIA
ILMN_1677385	0.00196	9.67e-05	-4.31549	1.21931	-0.810599	208610016	SMIM19	small integral membrane protein 19
ILMN_1691156	0.00196	9.7e-05	-4.31458	1.21663	-1.00535	71274112	MT1A	metallothionein 1A
ILMN_2122176	0.00196	9.71e-05	-4.31425	1.21568	-0.853003	219803771	LLPH	LLP homolog, long-term synaptic facilitation
ILMN_1735052	0.00196	9.73e-05	-4.3135	1.21348	-0.779846	225637564	ULK1	unc-51 like autophagy activating kinase 1
ILMN_1699603	0.00196	9.77e-05	-4.31212	1.20945	-0.693856	312222689	MRPL12	mitochondrial ribosomal protein L12
ILMN_2048793	0.00196	9.78e-05	-4.31182	1.20856	-0.785495	38570089	CIAO1	cytosolic iron-sulfur assembly component 1
ILMN_1874569	0.00196	9.78e-05	4.31181	1.20852	0.644675	34192957	LINC01210	long intergenic non-protein coding RNA 1210
ILMN_2089073	0.00197	9.81e-05	-4.31097	1.20608	-0.798048	731441393	ATP9A	ATPase phospholipid transporting 9A (putative)
ILMN_1814808	0.00197	9.83e-05	-4.31015	1.20367	-0.823425	228008338	BFAR	bifunctional apoptosis regulator
ILMN_2097546	0.00197	9.84e-05	-4.30982	1.2027	-0.580682	378786667	NUDC	nuclear distribution C, dynein complex regulator
ILMN_1769545	0.00197	9.86e-05	-4.30933	1.20125	-0.58029	221136945	PRPF19	pre-mRNA processing factor 19
ILMN_1813682	0.00197	9.88e-05	-4.30875	1.19956	-0.624725	323276697	MRPL53	mitochondrial ribosomal protein L53
ILMN_1740076	0.00198	9.97e-05	4.30586	1.1911	0.628684	291621699	SLC16A12	solute carrier family 16 member 12
ILMN_1653748	0.00199	9.98e-05	4.30525	1.18932	0.591948	19882248	CST11	cystatin 11
ILMN_1653205	0.00199	0.0001	-4.30458	1.18736	-0.974742	648215894	C8orf59	chromosome 8 open reading frame 59
ILMN_1712312	0.002	0.000101	-4.3019	1.1795	-0.921109	332205936	RAB11A	RAB11A, member RAS oncogene family
ILMN_2357361	0.002	0.000101	-4.30158	1.17859	-0.725584	40806220	THYN1	thymocyte nuclear protein 1
ILMN_1663512	0.002	0.000101	-4.30027	1.17473	-1.33547	17017987	COX5B	cytochrome c oxidase subunit 5B
ILMN_2220518	0.002	0.000101	-4.30021	1.17458	-0.784558	38788352	LAMTOR5	late endosomal/lysosomal adaptor, MAPK and MTOR activator 5
ILMN_1755822	0.00201	0.000102	-4.29855	1.16971	-0.637738	665505914	SYDE1	synapse defective Rho GTPase homolog 1
ILMN_1681837	0.00201	0.000102	-4.2983	1.16897	-0.820232	296011005	POLR3A	RNA polymerase III subunit A
ILMN_2364376	0.00201	0.000102	-4.29826	1.16885	-0.777122	510785736	ILK	integrin linked kinase
ILMN_1734276	0.00201	0.000102	-4.29751	1.16665	-0.914507	364023809	PMEPA1	prostate transmembrane protein, androgen induced 1
ILMN_1770127	0.00202	0.000103	-4.29547	1.16069	-0.758006	156142193	DNAJA2	DnaJ heat shock protein family (Hsp40) member A2
ILMN_1704761	0.00202	0.000103	4.29507	1.15952	0.664634	353681758	LOC440895	two pore channel 3 pseudogene
ILMN_2340065	0.00204	0.000105	-4.28969	1.14381	-0.927936	359279944	UBL5	ubiquitin like 5
ILMN_1731064	0.00204	0.000105	-4.28957	1.14344	-0.835406	104486445	COQ8A	coenzyme Q8A
ILMN_2182482	0.00204	0.000105	4.28938	1.1429	0.935936	190358503	SHCBP1	SHC binding and spindle associated 1
ILMN_1719032	0.00204	0.000105	-4.28847	1.14023	-1.23142	258613882	LSM3	LSM3 homolog, U6 small nuclear RNA and mRNA degradation associated
ILMN_1810836	0.00205	0.000106	-4.28715	1.13638	-1.20959	61744434	PDE5A	phosphodiesterase 5A
ILMN_1720282	0.00205	0.000106	-4.28597	1.13292	-1.0172	70995356	NQO1	NAD(P)H quinone dehydrogenase 1
ILMN_1772706	0.00206	0.000106	-4.28543	1.13134	-0.957981	209969689	BORCS7	BLOC-1 related complex subunit 7
ILMN_1711543	0.00207	0.000107	-4.28344	1.12554	-0.593037	585866246	C14orf169	chromosome 14 open reading frame 169
ILMN_1795228	0.00207	0.000107	-4.28183	1.12081	-0.719478	503775740	ZFAND5	zinc finger AN1-type containing 5
ILMN_1773760	0.00208	0.000108	-4.28076	1.11771	-0.757396	119220555	PAICS	phosphoribosylaminoimidazole carboxylase; phosphoribosylaminoimidazolesuccinocarboxamide synthase
ILMN_1658926	0.00208	0.000108	-4.28075	1.11767	-0.828807	134244284	NOTCH3	notch 3
ILMN_2325347	0.00208	0.000108	-4.27997	1.11539	-0.706972	84452149	B3GALNT1	beta-1,3-N-acetylgalactosaminyltransferase 1 (globoside blood group)
ILMN_1727271	0.00208	0.000108	-4.27955	1.11417	-0.673834	47419915	WARS	tryptophanyl-tRNA synthetase
ILMN_1670000	0.00209	0.000109	-4.27833	1.11059	-0.81759	312222756	DCAF6	DDB1 and CUL4 associated factor 6
ILMN_1666471	0.00209	0.000109	-4.27763	1.10856	-0.880316	98986462	UQCRQ	ubiquinol-cytochrome c reductase complex III subunit VII
ILMN_1721657	0.00209	0.000109	-4.27733	1.10767	-0.875575	34577084	RSU1	Ras suppressor protein 1
ILMN_2131880	0.00209	0.000109	-4.27725	1.10743	-0.829987	1007386460	DPY30	dpy-30, histone methyltransferase complex regulatory subunit
ILMN_1807493	0.00209	0.000109	-4.27664	1.10566	-0.712496	116734711	ACVRL1	activin A receptor like type 1
ILMN_1659017	0.00209	0.000109	-4.27595	1.10365	-0.803591	457866825	C11orf74	chromosome 11 open reading frame 74
ILMN_1685625	0.00209	0.00011	4.27499	1.10086	1.35203	13259540	UCP2	uncoupling protein 2
ILMN_1737862	0.00209	0.00011	-4.27451	1.09945	-0.679221	22538466	PSMB4	proteasome subunit beta 4
ILMN_1660519	0.00209	0.00011	-4.27391	1.0977	-0.936342	70608184	C3orf70	chromosome 3 open reading frame 70
ILMN_1805225	0.0021	0.000111	-4.27146	1.09054	-0.656379	42542393	LPCAT3	lysophosphatidylcholine acyltransferase 3
ILMN_1678165	0.00211	0.000112	-4.26968	1.08533	-0.925489	187936927	LSM7	LSM7 homolog, U6 small nuclear RNA and mRNA degradation associated
ILMN_1749447	0.00211	0.000112	-4.2692	1.08393	-0.646272	71164881	RPS9	ribosomal protein S9
ILMN_1798163	0.00211	0.000112	-4.26895	1.08322	-0.698744	304361770	UPF3B	UPF3 regulator of nonsense transcripts homolog B (yeast)
ILMN_1701749	0.00211	0.000112	-4.26865	1.08234	-0.839376	163644320	UQCRFS1	ubiquinol-cytochrome c reductase, Rieske iron-sulfur polypeptide 1
ILMN_1813295	0.00212	0.000112	-4.26802	1.08049	-1.19341	343790972	LMO3	LIM domain only 3
ILMN_1775708	0.00212	0.000112	4.26739	1.07864	1.28249	221136810	SLC2A3	solute carrier family 2 member 3
ILMN_1673773	0.00212	0.000112	-4.26732	1.07846	-0.725752	222446617	GALNT18	polypeptide N-acetylgalactosaminyltransferase 18
ILMN_1670134	0.00213	0.000113	-4.26531	1.07258	-0.701696	214831729	FADS1	fatty acid desaturase 1
ILMN_1794190	0.00214	0.000114	-4.26381	1.06821	-0.962691	325053638	CCPG1	cell cycle progression 1
ILMN_2217809	0.00214	0.000114	-4.2634	1.06701	-0.849469	291463282	TMEM126A	transmembrane protein 126A
ILMN_2405592	0.00215	0.000114	-4.26184	1.06247	-0.871706	568815678	EMC6	ER membrane protein complex subunit 6
ILMN_1748625	0.00215	0.000115	-4.26117	1.06051	-0.964758	803378403	TCEAL4	transcription elongation factor A like 4
ILMN_1723414	0.00215	0.000115	-4.26116	1.06048	-0.73118	548923676	HACL1	2-hydroxyacyl-CoA lyase 1
ILMN_2260756	0.00216	0.000115	4.2588	1.05359	1.15082	109689710	GSDMB	gasdermin B
ILMN_2173740	0.00216	0.000115	-4.25841	1.05246	-0.809877	985481922	ASB8	ankyrin repeat and SOCS box containing 8
ILMN_1723007	0.00217	0.000116	-4.25646	1.04678	-0.809156	196259801	ZCCHC9	zinc finger CCHC-type containing 9
ILMN_1774584	0.00217	0.000116	-4.25575	1.0447	-0.79183	282847377	ATRAID	all-trans retinoic acid induced differentiation factor
ILMN_1807050	0.00217	0.000117	-4.2555	1.04396	-0.795803	222446608	SHC4	SHC adaptor protein 4
ILMN_1701293	0.00219	0.000117	-4.25369	1.0387	-1.18705	262118226	COX7A2	cytochrome c oxidase subunit 7A2
ILMN_1670895	0.00219	0.000118	-4.25205	1.03391	-0.818287	148839356	ZNF207	zinc finger protein 207
ILMN_1798030	0.00224	0.00012	-4.2449	1.01309	-0.622554	208609980	XPR1	xenotropic and polytropic retrovirus receptor 1
ILMN_1769158	0.00224	0.000121	-4.24413	1.01085	-0.60991	209969693	ISOC2	isochorismatase domain containing 2
ILMN_2371964	0.00224	0.000121	-4.24398	1.01041	-0.7004	16950590	MRPS12	mitochondrial ribosomal protein S12
ILMN_1734486	0.00225	0.000121	-4.24246	1.00599	-1.0339	663429609	TSEN15	tRNA splicing endonuclease subunit 15
ILMN_2091310	0.00225	0.000122	-4.24159	1.00344	-0.969163	194306538	ANO1	anoctamin 1
ILMN_2111187	0.00225	0.000122	-4.2415	1.00317	-0.694549	195539341	ELOVL6	ELOVL fatty acid elongase 6
ILMN_1713751	0.00225	0.000122	4.24099	1.00169	0.880164	495529273	ADAM19	ADAM metallopeptidase domain 19
ILMN_2366490	0.00225	0.000122	-4.24056	1.00045	-0.680176	110227592	ZNF706	zinc finger protein 706
ILMN_2181445	0.00225	0.000122	-4.23986	0.998414	-0.716456	398707252	BCL2L13	BCL2 like 13
ILMN_1789171	0.00225	0.000123	-4.23893	0.995713	-0.744688	89903005	EEF2K	eukaryotic elongation factor 2 kinase
ILMN_1737738	0.00226	0.000123	-4.238	0.992989	-1.0687	385275074	NDUFA12	NADH:ubiquinone oxidoreductase subunit A12
ILMN_1682781	0.00226	0.000123	-4.23722	0.990714	-0.737176	20070102	TEAD2	TEA domain transcription factor 2
ILMN_1788961	0.00227	0.000124	-4.23547	0.98563	-0.593118	294832007	PPP2R2A	protein phosphatase 2 regulatory subunit Balpha
ILMN_1751258	0.00227	0.000124	-4.23542	0.98548	-0.85235	316659406	NDUFA4	NDUFA4, mitochondrial complex associated
ILMN_1697642	0.00228	0.000125	-4.23346	0.979791	-0.668706	240255594	BCAP29	B-cell receptor-associated protein 29
ILMN_2331636	0.00228	0.000125	-4.23326	0.979192	-0.68545	631790826	ACACA	acetyl-CoA carboxylase alpha
ILMN_1662438	0.0023	0.000126	-4.22998	0.969655	-0.941489	48762945	SOD1	superoxide dismutase 1, soluble
ILMN_2392286	0.0023	0.000127	-4.22829	0.964733	-0.6717	58530861	IP6K1	inositol hexakisphosphate kinase 1
ILMN_1786658	0.00231	0.000128	-4.22639	0.959207	-0.617	78486577	BOLA3	bolA family member 3
ILMN_1689445	0.00232	0.000128	-4.22544	0.956457	-0.846142	523425727	POLR2H	RNA polymerase II subunit H
ILMN_1702396	0.00232	0.000128	-4.22421	0.952877	-0.672586	296841089	PACSIN2	protein kinase C and casein kinase substrate in neurons 2
ILMN_1772506	0.00233	0.000129	-4.22282	0.948841	-1.05458	298493319	ATP5I	ATP synthase, H+ transporting, mitochondrial Fo complex subunit E
ILMN_1719205	0.00233	0.000129	-4.22255	0.948047	-0.717007	215272338	FBL	fibrillarin
ILMN_1706238	0.00233	0.000129	-4.22239	0.947597	-0.794241	371502110	CSE1L	chromosome segregation 1 like
ILMN_1698677	0.00233	0.000129	-4.2215	0.944991	-0.786593	157388913	HPF1	histone PARylation factor 1
ILMN_1775257	0.00234	0.00013	4.2203	0.941503	1.02691	187167258	PROK2	prokineticin 2
ILMN_2336186	0.00234	0.00013	-4.21989	0.940307	-0.700853	74048544	LCMT1	leucine carboxyl methyltransferase 1
ILMN_2207539	0.00235	0.000131	-4.21883	0.937231	-2.35192	607344306	RPS17	ribosomal protein S17
ILMN_1739876	0.00235	0.000131	-4.21828	0.935633	-1.1088	289547210	RAB3GAP1	RAB3 GTPase activating protein catalytic subunit 1
ILMN_1779177	0.00235	0.000131	4.21788	0.934492	0.687784	571330749	U2AF1L4	U2 small nuclear RNA auxiliary factor 1 like 4
ILMN_1776375	0.00236	0.000132	-4.21604	0.929144	-0.636204	336285452	PIN1	peptidylprolyl cis/trans isomerase, NIMA-interacting 1
ILMN_1754738	0.00237	0.000133	-4.21401	0.923239	-0.636621	194473722	AP1M1	adaptor related protein complex 1 mu 1 subunit
ILMN_1720158	0.00237	0.000133	-4.21292	0.920073	-0.813466	372466583	ETS2	ETS proto-oncogene 2, transcription factor
ILMN_1785284	0.00238	0.000133	-4.21174	0.916646	-0.871089	515870063	ALDH6A1	aldehyde dehydrogenase 6 family member A1
ILMN_1727194	0.00238	0.000134	-4.21146	0.915831	-0.974537	314122174	CALU	calumenin
ILMN_1660186	0.0024	0.000135	-4.2083	0.906655	-0.759683	115387095	SYF2	SYF2 pre-mRNA splicing factor
ILMN_1656233	0.00241	0.000136	4.20601	0.900019	0.790426	154816206	SPDYE8P	speedy/RINGO cell cycle regulator family member E8, pseudogene
ILMN_1804642	0.00242	0.000136	-4.20459	0.89588	-0.74595	344925866	SMUG1	single-strand-selective monofunctional uracil-DNA glycosylase 1
ILMN_1785891	0.00243	0.000137	-4.20377	0.893504	-0.78635	115529462	PRKD1	protein kinase D1
ILMN_1694057	0.00243	0.000137	-4.20307	0.891464	-0.743948	665821254	EIF3K	eukaryotic translation initiation factor 3 subunit K
ILMN_2183938	0.00243	0.000137	-4.20254	0.88995	-0.822244	264681408	LEMD3	LEM domain containing 3
ILMN_2215061	0.00243	0.000138	4.20164	0.887326	1.19733	313661351	ORC6	origin recognition complex subunit 6
ILMN_1687440	0.00244	0.000138	-4.20113	0.885848	-0.829676	257470982	HIPK2	homeodomain interacting protein kinase 2
ILMN_2197519	0.00244	0.000138	-4.20101	0.88551	-0.840826	221219069	ZNF627	zinc finger protein 627
ILMN_2209180	0.00244	0.000138	-4.20058	0.884247	-0.843863	742670572	RPRD1A	regulation of nuclear pre-mRNA domain containing 1A
ILMN_1815578	0.00244	0.000138	4.19987	0.882187	1.13922	589811524	ZNF223	zinc finger protein 223
ILMN_1655563	0.00247	0.000141	-4.19478	0.867429	-0.631945	215422399	CTIF	cap binding complex dependent translation initiation factor
ILMN_1740604	0.00247	0.000141	-4.19411	0.865484	-0.601033	144446108	RAB11FIP5	RAB11 family interacting protein 5
ILMN_2384056	0.00248	0.000142	-4.19231	0.860251	-0.799208	91106713	GPER1	G protein-coupled estrogen receptor 1
ILMN_1651799	0.00248	0.000142	-4.1921	0.859648	-0.939894	219555675	SLC38A2	solute carrier family 38 member 2
ILMN_1726064	0.00248	0.000142	-4.19204	0.859475	-0.805928	55769545	PAK1IP1	PAK1 interacting protein 1
ILMN_1703720	0.00248	0.000142	-4.19192	0.859127	-0.980223	54607092	SF3B6	splicing factor 3b subunit 6
ILMN_1663722	0.00248	0.000142	-4.19156	0.858093	-0.603111	330864770	DNAJB5	DnaJ heat shock protein family (Hsp40) member B5
ILMN_1693145	0.00248	0.000142	-4.19145	0.857767	-0.743282	211971045	BUB3	BUB3, mitotic checkpoint protein
ILMN_1781791	0.00248	0.000142	-4.19063	0.855387	-0.70182	215422381	PRRG1	proline rich and Gla domain 1
ILMN_1771139	0.00248	0.000143	-4.18972	0.852745	-0.654314	544186105	FBXO31	F-box protein 31
ILMN_1681340	0.00248	0.000143	-4.18969	0.852662	-0.857031	948284351	HSPB11	heat shock protein family B (small) member 11
ILMN_1778347	0.00249	0.000143	-4.18917	0.851167	-0.663302	346986331	NUDT2	nudix hydrolase 2
ILMN_1680314	0.00249	0.000143	-4.18903	0.850753	-0.865823	349732252	TXN	thioredoxin
ILMN_1697614	0.00249	0.000144	-4.18728	0.845672	-0.877706	51317375	SNU13	SNU13 homolog, small nuclear ribonucleoprotein (U4/U6.U5)
ILMN_1724718	0.0025	0.000144	-4.18633	0.842938	-0.866663	297591813	NCK2	NCK adaptor protein 2
ILMN_1720303	0.0025	0.000145	-4.18539	0.840212	-0.614459	56699489	OSTM1	osteopetrosis associated transmembrane protein 1
ILMN_1691436	0.0025	0.000145	-4.1852	0.839651	-0.835204	40353771	BLVRA	biliverdin reductase A
ILMN_2323801	0.00252	0.000146	-4.18196	0.83027	-0.713189	283806690	MOCS1	molybdenum cofactor synthesis 1
ILMN_1737588	0.00252	0.000146	-4.18185	0.829948	-0.867664	999809126	C21orf33	chromosome 21 open reading frame 33
ILMN_1787251	0.00253	0.000147	-4.17989	0.824291	-0.807802	395394051	DAAM1	dishevelled associated activator of morphogenesis 1
ILMN_1770725	0.00255	0.000148	-4.17793	0.818601	-0.701758	297374816	AIF1L	allograft inflammatory factor 1 like
ILMN_1748018	0.00255	0.000148	-4.17742	0.817113	-0.758826	319803018	GORASP2	golgi reassembly stacking protein 2
ILMN_1676893	0.00256	0.000149	-4.17601	0.813033	-0.711753	1002341783	ADCY3	adenylate cyclase 3
ILMN_2088410	0.00257	0.00015	-4.17353	0.805863	-0.85056	312837060	PSMG2	proteasome assembly chaperone 2
ILMN_1744059	0.00259	0.000152	-4.17064	0.797503	-0.660262	317108154	DCTN6	dynactin subunit 6
ILMN_2058337	0.00259	0.000152	4.16973	0.794877	1.19659	1011750895	ROCK2	Rho associated coiled-coil containing protein kinase 2
ILMN_1769665	0.00259	0.000152	-4.16927	0.793554	-1.08545	354725906	RAB5C	RAB5C, member RAS oncogene family
ILMN_1758049	0.00259	0.000152	-4.16874	0.792013	-1.14613	224465180	NFIA	nuclear factor I A
ILMN_1750079	0.00259	0.000153	-4.16782	0.789347	-0.706036	539847079	PURB	purine rich element binding protein B
ILMN_2130411	0.0026	0.000154	-4.16616	0.784535	-0.648742	32307173	KDELR1	KDEL endoplasmic reticulum protein retention receptor 1
ILMN_2352131	0.0026	0.000154	-4.16612	0.784442	-0.782365	584277099	ERBB2	erb-b2 receptor tyrosine kinase 2
ILMN_1733927	0.0026	0.000154	-4.16537	0.782267	-0.679546	342307061	TCEB2	transcription elongation factor B subunit 2
ILMN_2338565	0.0026	0.000154	4.16495	0.781034	0.673511	308210789	DBNDD2	dysbindin domain containing 2
ILMN_2188722	0.00261	0.000155	-4.16311	0.775724	-0.864551	373251162	GLS	glutaminase
ILMN_1699112	0.00263	0.000156	-4.16067	0.76867	-0.760215	221316628	COPB1	coatomer protein complex subunit beta 1
ILMN_2406151	0.00265	0.000158	4.15752	0.75956	0.603873	519666792	UMOD	uromodulin
ILMN_1727790	0.00265	0.000158	-4.15692	0.757833	-0.658472	756761785	KHDRBS3	KH RNA binding domain containing, signal transduction associated 3
ILMN_1735552	0.00265	0.000158	-4.15656	0.756786	-0.743293	189339259	KIF1B	kinesin family member 1B
ILMN_1765684	0.00265	0.000158	-4.15641	0.756348	-1.00087	815890986	C19orf70	chromosome 19 open reading frame 70
ILMN_1795678	0.00265	0.000158	-4.15617	0.755676	-0.683474	742800209	POLR3C	RNA polymerase III subunit C
ILMN_1707783	0.00265	0.000159	-4.15589	0.754868	-0.86131	1042998840	TMA7	translation machinery associated 7 homolog
ILMN_1777982	0.00265	0.000159	-4.15587	0.754793	-1.19614	444909172	USF1	upstream transcription factor 1
ILMN_1714523	0.00265	0.000159	-4.15578	0.754528	-0.821059	531034758	HEPH	hephaestin
ILMN_1773063	0.00265	0.000159	-4.15557	0.753933	-0.613226	335353785	OSBPL1A	oxysterol binding protein like 1A
ILMN_1668721	0.00265	0.000159	-4.15534	0.753273	-0.778695	566006118	CCND3	cyclin D3
ILMN_1666409	0.00265	0.000159	-4.15486	0.751887	-0.609123	394953891	PSMB6	proteasome subunit beta 6
ILMN_1663220	0.00265	0.000159	-4.15453	0.750918	-0.652842	169636429	MRPL22	mitochondrial ribosomal protein L22
ILMN_1654516	0.00266	0.00016	-4.15321	0.747104	-0.783097	221139702	TMEM120A	transmembrane protein 120A
ILMN_1726928	0.00266	0.00016	-4.15296	0.746391	-0.911228	742068520	TCEA3	transcription elongation factor A3
ILMN_1795836	0.00267	0.000161	-4.15177	0.742958	-0.707897	930155605	YBEY	ybeY metallopeptidase (putative)
ILMN_1671969	0.00267	0.000161	-4.15103	0.740824	-0.632606	48255965	UGP2	UDP-glucose pyrophosphorylase 2
ILMN_1722533	0.00267	0.000161	-4.15025	0.73858	-0.639861	387762674	KATNAL1	katanin catalytic subunit A1 like 1
ILMN_1760493	0.00267	0.000161	-4.15025	0.738563	-0.799796	238776784	LIMS2	LIM zinc finger domain containing 2
ILMN_1715674	0.00267	0.000162	-4.1499	0.737552	-0.619111	1042705565	ITPK1	inositol-tetrakisphosphate 1-kinase
ILMN_1768870	0.00268	0.000162	-4.14901	0.734977	-0.646671	41327721	CAPZA2	capping actin protein of muscle Z-line alpha subunit 2
ILMN_2348503	0.00268	0.000162	-4.14835	0.733082	-0.744792	303305007	PPIE	peptidylprolyl isomerase E
ILMN_1659285	0.00269	0.000163	-4.14681	0.728635	-0.613405	387849310	PSMG1	proteasome assembly chaperone 1
ILMN_1749478	0.0027	0.000164	-4.14515	0.723838	-0.804478	31543154	TCEAL3	transcription elongation factor A like 3
ILMN_2072603	0.00271	0.000165	-4.14263	0.716583	-0.637272	974005254	MRPL14	mitochondrial ribosomal protein L14
ILMN_1788689	0.00273	0.000166	-4.14087	0.711492	-0.961308	224589121	PHIP	pleckstrin homology domain interacting protein
ILMN_1656285	0.00273	0.000166	-4.14029	0.709819	-1.06278	89145416	METTL7A	methyltransferase like 7A
ILMN_1804988	0.00273	0.000167	-4.13961	0.707853	-0.710492	73747827	MOAP1	modulator of apoptosis 1
ILMN_1814726	0.00276	0.000169	-4.13519	0.695108	-0.827005	323714249	SCARB2	scavenger receptor class B member 2
ILMN_1739253	0.00277	0.00017	-4.13326	0.689541	-0.807786	338968849	STAMBP	STAM binding protein
ILMN_1810559	0.00278	0.000171	-4.13134	0.684001	-0.940149	112382375	RHOQ	ras homolog family member Q
ILMN_1684461	0.00278	0.000171	-4.13089	0.682711	-0.675933	269308216	CADPS2	calcium dependent secretion activator 2
ILMN_1798006	0.0028	0.000173	-4.12793	0.674178	-0.720921	526118248	ANKRD35	ankyrin repeat domain 35
ILMN_1678775	0.00281	0.000173	-4.1267	0.670625	-0.805805	393250342	CLEC2D	C-type lectin domain family 2 member D
ILMN_1680673	0.00281	0.000174	-4.1261	0.668903	-0.652616	38570155	NT5DC1	5'-nucleotidase domain containing 1
ILMN_1778238	0.00281	0.000174	-4.12517	0.666214	-0.889614	49574528	UTP6	UTP6, small subunit processome component
ILMN_1783285	0.00282	0.000175	-4.12439	0.663988	-0.667375	669033296	CTPS1	CTP synthase 1
ILMN_1725071	0.00283	0.000175	-4.12316	0.660426	-0.6448	459352739	CCDC12	coiled-coil domain containing 12
ILMN_1843198	0.00283	0.000176	-4.12289	0.659648	-0.814932	10439954	AK4	adenylate kinase 4
ILMN_2234758	0.00283	0.000176	-4.12219	0.657657	-0.992568	827342565	SRP14	signal recognition particle 14
ILMN_1771620	0.00284	0.000177	-4.12061	0.65309	-0.905254	300795278	SNRPB2	small nuclear ribonucleoprotein polypeptide B2
ILMN_2061950	0.00285	0.000178	-4.11891	0.648211	-1.15496	164519083	RABGAP1	RAB GTPase activating protein 1
ILMN_2344956	0.00285	0.000178	-4.11839	0.646695	-1.00592	197102727	ACP1	acid phosphatase 1, soluble
ILMN_1808196	0.00286	0.000178	-4.11789	0.645274	-0.981728	300360529	GSTO1	glutathione S-transferase omega 1
ILMN_1726288	0.00286	0.000179	-4.11714	0.643088	-0.777539	197116387	TMEM106B	transmembrane protein 106B
ILMN_1915188	0.00286	0.000179	-4.11686	0.642302	-0.865189	34529437	MID2	midline 2
ILMN_2197030	0.00286	0.000179	-4.11648	0.641213	-0.739322	312147338	ZFYVE21	zinc finger FYVE-type containing 21
ILMN_1765493	0.00287	0.000179	4.11588	0.639484	0.728394	223005949	SHKBP1	SH3KBP1 binding protein 1
ILMN_2050023	0.00287	0.000179	-4.1158	0.639255	-0.697552	212275895	SVBP	small vasohibin binding protein
ILMN_1654778	0.00287	0.00018	4.11462	0.635835	0.902346	61742788	LSP1	lymphocyte-specific protein 1
ILMN_1752562	0.00288	0.000181	4.11381	0.633516	0.676851	493799665	CXCL5	C-X-C motif chemokine ligand 5
ILMN_1736112	0.00288	0.000181	-4.11301	0.631203	-0.739964	50843947	ARHGAP10	Rho GTPase activating protein 10
ILMN_2399431	0.00289	0.000182	-4.1119	0.628033	-0.781641	290641374	PRPS2	phosphoribosyl pyrophosphate synthetase 2
ILMN_1747857	0.00289	0.000182	-4.11095	0.625297	-0.734911	45827732	SMARCE1	SWI/SNF related, matrix associated, actin dependent regulator of chromatin, subfamily e, member 1
ILMN_1785711	0.0029	0.000183	-4.10922	0.620315	-0.962435	148922866	NEDD8	neural precursor cell expressed, developmentally down-regulated 8
ILMN_1712530	0.0029	0.000183	-4.10876	0.618993	-0.594965	109637793	AKAP1	A-kinase anchoring protein 1
ILMN_1793476	0.0029	0.000183	-4.10865	0.618662	-0.812729	47132586	PRKCDBP	protein kinase C delta binding protein
ILMN_1795251	0.0029	0.000184	-4.10781	0.616253	-1.0208	634743257	SPARCL1	SPARC like 1
ILMN_1743677	0.00291	0.000184	-4.1069	0.613633	-0.753965	74136882	HNRNPU	heterogeneous nuclear ribonucleoprotein U
ILMN_1704873	0.00292	0.000185	-4.10522	0.608812	-0.598355	325652030	TCEB1	transcription elongation factor B subunit 1
ILMN_1810577	0.00293	0.000186	-4.10461	0.60706	-1.00037	156071482	RPS4X	ribosomal protein S4, X-linked
ILMN_1714599	0.00294	0.000187	-4.10299	0.602386	-0.860064	325995132	CAMLG	calcium modulating ligand
ILMN_1671158	0.00295	0.000188	-4.10021	0.594406	-0.727203	312261209	MRPL13	mitochondrial ribosomal protein L13
ILMN_1768127	0.00295	0.000188	-4.09987	0.593415	-0.646109	237649014	EBNA1BP2	EBNA1 binding protein 2
ILMN_2222984	0.00296	0.000189	-4.09932	0.591852	-0.789551	194018400	RDH14	retinol dehydrogenase 14 (all-trans/9-cis/11-cis)
ILMN_1802611	0.00296	0.000189	-4.09797	0.587955	-0.71101	14790189	SPEN	spen family transcriptional repressor
ILMN_2068991	0.00297	0.00019	4.09771	0.587233	0.663277	612339307	TBC1D3F	TBC1 domain family member 3F
ILMN_1815039	0.00297	0.000191	-4.09575	0.581595	-0.773209	1046552704	RRP36	ribosomal RNA processing 36
ILMN_2055760	0.00297	0.000191	-4.09557	0.58108	-0.828493	756761769	LNPK	lunapark, ER junction formation factor
ILMN_1694398	0.00297	0.000191	-4.09492	0.579219	-0.703428	83656778	EIF3F	eukaryotic translation initiation factor 3 subunit F
ILMN_1666206	0.00297	0.000191	4.09484	0.578964	0.829945	109689702	GSDMB	gasdermin B
ILMN_1768480	0.00298	0.000192	-4.09336	0.574716	-0.757734	548923782	VGLL4	vestigial like family member 4
ILMN_1702806	0.00299	0.000192	-4.0929	0.573414	-0.630765	163310761	PDCL3	phosducin like 3
ILMN_2183510	0.00299	0.000193	-4.09229	0.571663	-0.911596	618857508	MANF	mesencephalic astrocyte derived neurotrophic factor
ILMN_1659845	0.00299	0.000193	-4.09213	0.571187	-0.875676	148839357	KIAA0355	KIAA0355
ILMN_1740165	0.00301	0.000194	-4.08978	0.564453	-0.809853	341823678	NRDE2	NRDE-2, necessary for RNA interference, domain containing
ILMN_1796912	0.00301	0.000195	-4.08856	0.560949	-0.684015	166064031	ARHGEF7	Rho guanine nucleotide exchange factor 7
ILMN_1753467	0.00302	0.000196	-4.08686	0.556052	-0.642655	746815307	SAMD4B	sterile alpha motif domain containing 4B
ILMN_1729430	0.00302	0.000196	-4.0868	0.555879	-0.750554	386268042	FBXO18	F-box protein, helicase, 18
ILMN_1803180	0.00308	0.0002	-4.08056	0.537986	-0.913482	28559000	PRDX6	peroxiredoxin 6
ILMN_1734696	0.0031	0.000201	-4.07817	0.531141	-0.823378	73695875	FRG1	FSHD region gene 1
ILMN_1661537	0.0031	0.000202	-4.07695	0.527634	-1.17223	310923130	LEPROT	leptin receptor overlapping transcript
ILMN_2397521	0.0031	0.000202	4.07672	0.526986	0.675156	122937250	KDM6B	lysine demethylase 6B
ILMN_1656482	0.00312	0.000204	-4.07318	0.516833	-0.77235	520975369	OSBPL2	oxysterol binding protein like 2
ILMN_1680239	0.00312	0.000205	-4.07292	0.516077	-0.820067	351722337	NUDT9	nudix hydrolase 9
ILMN_1911042	0.00312	0.000205	-4.0725	0.514875	-0.773902	10435219	PIP4K2A	phosphatidylinositol-5-phosphate 4-kinase type 2 alpha
ILMN_1661589	0.00313	0.000205	-4.07206	0.513603	-1.2234	87159821	CD151	CD151 molecule (Raph blood group)
ILMN_1755954	0.00313	0.000205	-4.07155	0.512164	-0.674867	296011033	CPEB3	cytoplasmic polyadenylation element binding protein 3
ILMN_1791840	0.00313	0.000206	-4.07106	0.510763	-0.611669	46358409	RALBP1	ralA binding protein 1
ILMN_1882590	0.00314	0.000207	-4.06882	0.504344	-0.729691	21754076	NACC2	NACC family member 2
ILMN_1707858	0.00316	0.000208	-4.06698	0.499045	-1.02395	53759146	H2AFZ	H2A histone family member Z
ILMN_1789400	0.00316	0.000209	-4.06672	0.498323	-0.731646	134142823	FOXD2	forkhead box D2
ILMN_1720285	0.0032	0.000212	-4.06162	0.483716	-0.761924	33413399	ESD	esterase D
ILMN_1706326	0.0032	0.000212	-4.06155	0.483513	-1.01629	94421449	MRPL33	mitochondrial ribosomal protein L33
ILMN_1706051	0.0032	0.000212	-4.06155	0.4835	-0.695502	307775442	PLD5	phospholipase D family member 5
ILMN_1669323	0.0032	0.000213	-4.0602	0.479656	-0.693031	521258685	BACE2	beta-site APP-cleaving enzyme 2
ILMN_1686254	0.0032	0.000213	-4.06012	0.479415	-0.598982	118200332	FAM127B	family with sequence similarity 127 member B
ILMN_2086417	0.0032	0.000213	-4.0601	0.479369	-0.643879	260436852	NDUFV2	NADH:ubiquinone oxidoreductase core subunit V2
ILMN_1671928	0.0032	0.000213	-4.05988	0.478728	-0.80085	223671900	PROS1	protein S (alpha)
ILMN_1667716	0.00321	0.000213	-4.0592	0.476772	-0.594324	756140975	TMEM101	transmembrane protein 101
ILMN_1713638	0.00322	0.000214	4.05755	0.472056	0.604887	149944535	NIPAL4	NIPA like domain containing 4
ILMN_2096985	0.00322	0.000215	-4.05705	0.470618	-0.738476	515870063	ALDH6A1	aldehyde dehydrogenase 6 family member A1
ILMN_1671621	0.00323	0.000215	-4.05657	0.469259	-0.901137	226530907	PCMT1	protein-L-isoaspartate (D-aspartate) O-methyltransferase
ILMN_1659099	0.00323	0.000216	-4.05566	0.466652	-0.938291	1011750895	ROCK2	Rho associated coiled-coil containing protein kinase 2
ILMN_1693242	0.00324	0.000216	4.05482	0.464252	0.835441	21687251	ZNF296	zinc finger protein 296
ILMN_1679797	0.00324	0.000216	-4.05463	0.463694	-0.781822	237681083	ADARB1	adenosine deaminase, RNA specific B1
ILMN_1668582	0.00324	0.000217	-4.05392	0.461678	-0.976055	291045196	CRBN	cereblon
ILMN_2400874	0.00325	0.000218	-4.05226	0.456933	-0.714528	115430240	SCYL1	SCY1 like pseudokinase 1
ILMN_1659027	0.00325	0.000218	-4.05222	0.456802	-0.961936	166795298	SLC2A1	solute carrier family 2 member 1
ILMN_1770892	0.00325	0.000218	-4.05204	0.456305	-0.871705	459683878	YY1	YY1 transcription factor
ILMN_1761247	0.00326	0.000219	-4.05108	0.453557	-0.642856	323363014	PIR	pirin
ILMN_2401822	0.00326	0.000219	-4.05077	0.452673	-0.599681	531990791	FTSJ1	FtsJ RNA methyltransferase homolog 1 (E. coli)
ILMN_2232936	0.00326	0.000219	-4.05041	0.451622	-1.64202	662033844	UQCRH	ubiquinol-cytochrome c reductase hinge protein
ILMN_1745343	0.00328	0.000221	-4.04831	0.445636	-0.778957	960513885	ZMAT2	zinc finger matrin-type 2
ILMN_1807211	0.00328	0.000221	-4.04824	0.445433	-0.67153	91992150	NICN1	nicolin 1
ILMN_2231242	0.00328	0.000221	-4.04779	0.444138	-0.759727	926459553	HMGB1	high mobility group box 1
ILMN_1771149	0.00328	0.000222	-4.04681	0.441326	-0.589738	94557304	MRPL19	mitochondrial ribosomal protein L19
ILMN_2207328	0.00329	0.000222	-4.04648	0.44041	-0.666731	431822383	TPGS2	tubulin polyglutamylase complex subunit 2
ILMN_1741957	0.00329	0.000222	-4.04576	0.438326	-0.770264	292658841	RABEPK	Rab9 effector protein with kelch motifs
ILMN_1762990	0.00329	0.000222	-4.04551	0.437636	-0.583894	574957143	KIAA0141	KIAA0141
ILMN_2191681	0.0033	0.000223	-4.04492	0.435942	-0.759242	998614211	CHCHD2	coiled-coil-helix-coiled-coil-helix domain containing 2
ILMN_2076658	0.00331	0.000225	-4.04251	0.429061	-0.612716	143770801	MRPL1	mitochondrial ribosomal protein L1
ILMN_1655316	0.00332	0.000225	-4.04134	0.4257	-0.771669	195539394	PSMC6	proteasome 26S subunit, ATPase 6
ILMN_1803367	0.00332	0.000226	-4.04111	0.425054	-1.13538	255683381	MECOM	MDS1 and EVI1 complex locus
ILMN_1673380	0.00333	0.000226	-4.04027	0.422655	-0.823408	300797470	GNG12	G protein subunit gamma 12
ILMN_2356031	0.00334	0.000227	-4.0389	0.41873	-0.651166	203097357	RNF121	ring finger protein 121
ILMN_1773968	0.00335	0.000228	-4.03745	0.414586	-0.803443	66346682	SERBP1	SERPINE1 mRNA binding protein 1
ILMN_1679800	0.00335	0.000229	-4.03648	0.411814	-0.766843	55770899	BRIX1	BRX1, biogenesis of ribosomes
ILMN_1752947	0.00335	0.000229	-4.03635	0.411466	-0.647579	217416380	COPRS	coordinator of PRMT5 and differentiation stimulator
ILMN_1676891	0.00336	0.00023	-4.0353	0.408453	-0.795639	666335595	CDK19	cyclin dependent kinase 19
ILMN_1721022	0.00336	0.00023	-4.03461	0.406476	-0.663191	194239660	SHC1	SHC adaptor protein 1
ILMN_2160388	0.00336	0.00023	-4.03445	0.406041	-1.62371	78190466	RPL24	ribosomal protein L24
ILMN_2172933	0.00336	0.00023	4.03422	0.405385	0.59483	89886463	LCN12	lipocalin 12
ILMN_1770339	0.00337	0.000231	-4.03332	0.402788	-0.630631	237858694	RPAIN	RPA interacting protein
ILMN_1716246	0.00337	0.000231	-4.03308	0.402109	-1.09074	295148065	FRZB	frizzled-related protein
ILMN_1705144	0.00337	0.000231	-4.03254	0.400566	-0.748872	225637564	ULK1	unc-51 like autophagy activating kinase 1
ILMN_2367126	0.00338	0.000233	4.03103	0.396267	1.38899	195539359	ALAS2	5'-aminolevulinate synthase 2
ILMN_1839019	0.00338	0.000233	-4.03097	0.396098	-1.16877	34365429	LPP	LIM domain containing preferred translocation partner in lipoma
ILMN_1707810	0.00341	0.000235	-4.02719	0.385307	-0.937832	71164878	RPS5	ribosomal protein S5
ILMN_1688034	0.00342	0.000236	-4.02628	0.382706	-0.705655	57863302	COIL	coilin
ILMN_2234187	0.00342	0.000236	-4.02622	0.382533	-0.881298	56786146	CDO1	cysteine dioxygenase type 1
ILMN_1807515	0.00342	0.000237	-4.02522	0.379694	-0.685563	46094083	CSTF2T	cleavage stimulation factor subunit 2, tau variant
ILMN_1780546	0.00343	0.000238	4.02357	0.374971	0.895494	982742415	OSM	oncostatin M
ILMN_1749405	0.00343	0.000238	-4.02349	0.374752	-0.836659	565324169	KIAA1191	KIAA1191
ILMN_1667711	0.00343	0.000238	-4.02332	0.37426	-0.81981	189571617	PLA2G16	phospholipase A2 group XVI
ILMN_2175131	0.00343	0.000238	-4.0233	0.374199	-0.828939	259089436	TMEM14C	transmembrane protein 14C
ILMN_2375418	0.00344	0.000239	-4.02174	0.369777	-0.677518	88853060	DPH2	DPH2 homolog
ILMN_2075189	0.00344	0.000239	-4.02156	0.369258	-0.608843	223890241	SLC35F2	solute carrier family 35 member F2
ILMN_1658259	0.00345	0.00024	-4.02077	0.366994	-0.761473	51093843	DRG1	developmentally regulated GTP binding protein 1
ILMN_2331163	0.00345	0.00024	-4.0202	0.365374	-0.819201	57165422	CUL4A	cullin 4A
ILMN_1809364	0.00348	0.000243	-4.017	0.356238	-0.61803	156630993	NTF3	neurotrophin 3
ILMN_1668996	0.00349	0.000243	-4.01614	0.353788	-0.656362	28872801	C1QBP	complement C1q binding protein
ILMN_1805737	0.00349	0.000244	-4.0157	0.352544	-0.78742	334191699	PFKP	phosphofructokinase, platelet
ILMN_1692511	0.00349	0.000244	-4.01555	0.352123	-0.761005	219802779	TMEM106C	transmembrane protein 106C
ILMN_1738866	0.00349	0.000245	-4.01454	0.349247	-0.647364	33620720	DEXI	Dexi homolog
ILMN_1790891	0.0035	0.000245	-4.01406	0.347871	-0.954844	219842270	CKAP4	cytoskeleton associated protein 4
ILMN_2189842	0.0035	0.000245	4.01331	0.345724	0.638073	68510026	SNORA10	small nucleolar RNA, H/ACA box 10
ILMN_2275760	0.00351	0.000246	4.01279	0.344249	0.60771	109389356	TFAP2A	transcription factor AP-2 alpha
ILMN_1745904	0.00351	0.000247	-4.01156	0.340747	-0.774649	307219195	CCDC6	coiled-coil domain containing 6
ILMN_2393149	0.00351	0.000247	-4.01146	0.340466	-0.997106	85067502	ALOX15B	arachidonate 15-lipoxygenase, type B
ILMN_2404385	0.00351	0.000247	-4.01141	0.340337	-0.887027	153792538	REPIN1	replication initiator 1
ILMN_1703374	0.00352	0.000247	-4.01107	0.339346	-0.807296	267844810	NAV1	neuron navigator 1
ILMN_1770811	0.00352	0.000248	-4.01016	0.33677	-0.728362	31880782	PELO	pelota homolog (Drosophila)
ILMN_2376403	0.00352	0.000248	-4.00949	0.334845	-1.05974	62865622	TSC22D3	TSC22 domain family member 3
ILMN_1652246	0.00355	0.000251	-4.0056	0.323783	-0.648779	226437578	NACAD	NAC alpha domain containing
ILMN_1741007	0.00355	0.000252	-4.0053	0.322934	-1.1654	1007383664	SGCA	sarcoglycan alpha
ILMN_1793433	0.00356	0.000252	-4.00415	0.319661	-0.843226	256222018	RAB10	RAB10, member RAS oncogene family
ILMN_1731137	0.00356	0.000253	-4.0039	0.31895	-0.790223	47419912	TXNDC9	thioredoxin domain containing 9
ILMN_1773847	0.00357	0.000254	-4.00256	0.315119	-0.75886	422398870	DYNC1I2	dynein cytoplasmic 1 intermediate chain 2
ILMN_1815882	0.00359	0.000255	4.00074	0.30996	0.714525	994318937	HNRNPA1	heterogeneous nuclear ribonucleoprotein A1
ILMN_1673252	0.00359	0.000255	-4.00061	0.309581	-0.656184	100814397	AIMP2	aminoacyl tRNA synthetase complex interacting multifunctional protein 2
ILMN_1736441	0.00359	0.000256	-4.00006	0.308025	-0.66707	85815825	PDXP	pyridoxal phosphatase
ILMN_1754303	0.0036	0.000257	-3.99845	0.303436	-0.769876	324021697	RPL30	ribosomal protein L30
ILMN_1714461	0.0036	0.000257	-3.99783	0.301666	-0.794749	318067964	RNF14	ring finger protein 14
ILMN_2302716	0.00363	0.00026	-3.99426	0.291528	-0.748739	62912455	ALDH18A1	aldehyde dehydrogenase 18 family member A1
ILMN_1759252	0.00368	0.000265	-3.98842	0.274913	-0.662898	346644760	ADD1	adducin 1
ILMN_1735453	0.00368	0.000265	-3.98813	0.274097	-0.812222	751868083	FAM98A	family with sequence similarity 98 member A
ILMN_1760741	0.00368	0.000265	-3.9876	0.272593	-0.669964	297307149	NDUFA9	NADH:ubiquinone oxidoreductase subunit A9
ILMN_2338785	0.00369	0.000266	-3.98732	0.27179	-0.608132	68160921	RPS14	ribosomal protein S14
ILMN_1781906	0.00369	0.000266	-3.98706	0.271053	-0.716522	224549001	RBM17	RNA binding motif protein 17
ILMN_1685095	0.0037	0.000267	-3.98574	0.267313	-0.589928	40805834	BLOC1S4	biogenesis of lysosomal organelles complex 1 subunit 4
ILMN_1796165	0.0037	0.000267	-3.98557	0.266816	-0.77599	42516575	GLRX5	glutaredoxin 5
ILMN_1690352	0.0037	0.000267	-3.98553	0.266719	-0.851031	62177109	ADO	2-aminoethanethiol dioxygenase
ILMN_1698605	0.0037	0.000268	-3.9849	0.264916	-0.745044	201025398	TMEM43	transmembrane protein 43
ILMN_1777118	0.00371	0.000268	-3.98393	0.262172	-0.665556	289191400	INTS9	integrator complex subunit 9
ILMN_1679731	0.00371	0.000269	-3.98377	0.2617	-0.802543	221136830	SLC15A4	solute carrier family 15 member 4
ILMN_1682694	0.00372	0.000269	-3.98271	0.258696	-0.931226	260436829	VMA21	VMA21 vacuolar H+-ATPase homolog (S. cerevisiae)
ILMN_1660372	0.00372	0.00027	-3.9822	0.257267	-0.837421	134304849	GRIA2	glutamate ionotropic receptor AMPA type subunit 2
ILMN_1776104	0.00374	0.000272	-3.97957	0.2498	-0.955267	297206820	NDUFS5	NADH:ubiquinone oxidoreductase subunit S5
ILMN_1803143	0.00376	0.000273	-3.97788	0.244995	-0.956719	51317310	SYVN1	synoviolin 1
ILMN_1775330	0.00377	0.000275	-3.976	0.239664	-0.869979	155029551	C15orf52	chromosome 15 open reading frame 52
ILMN_1737314	0.00379	0.000277	-3.9741	0.234271	-0.647688	299115782	BCL6	B-cell CLL/lymphoma 6
ILMN_2155172	0.00379	0.000277	-3.97389	0.233683	-0.666482	55770899	BRIX1	BRX1, biogenesis of ribosomes
ILMN_1738955	0.00379	0.000278	-3.97237	0.229343	-0.825768	335892799	ANAPC16	anaphase promoting complex subunit 16
ILMN_1753890	0.00379	0.000278	-3.97229	0.22914	-0.693362	109948301	TMEM97	transmembrane protein 97
ILMN_2216157	0.0038	0.000279	-3.97173	0.227532	-0.676478	42476110	GNA12	G protein subunit alpha 12
ILMN_1670263	0.00381	0.00028	-3.97041	0.22379	-1.09399	213021159	CNST	consortin, connexin sorting protein
ILMN_2336982	0.00382	0.000281	-3.96852	0.218436	-0.991586	238624145	NPTN	neuroplastin
ILMN_1794386	0.00383	0.000282	3.96774	0.216216	0.716634	291045209	IL2RG	interleukin 2 receptor subunit gamma
ILMN_1795865	0.00384	0.000283	-3.96613	0.211674	-0.648482	51988909	FGFRL1	fibroblast growth factor receptor-like 1
ILMN_1812191	0.00386	0.000285	-3.96469	0.207592	-0.840573	685844862	C12orf57	chromosome 12 open reading frame 57
ILMN_1660498	0.00387	0.000286	-3.96271	0.201961	-0.638122	197927095	RPS27	ribosomal protein S27
ILMN_1718265	0.00389	0.000288	-3.96036	0.195316	-0.585097	554790354	ATG5	autophagy related 5
ILMN_1753745	0.0039	0.000289	-3.95903	0.191557	-0.825094	116875825	HDDC2	HD domain containing 2
ILMN_1705093	0.00393	0.000292	-3.95602	0.183032	-0.6667	309243098	ORC5	origin recognition complex subunit 5
ILMN_2063586	0.00393	0.000292	-3.95573	0.182211	-0.978953	209870110	CLIC4	chloride intracellular channel 4
ILMN_1710697	0.00393	0.000293	-3.95521	0.180739	-0.615996	187960106	BUD31	BUD31 homolog
ILMN_1759952	0.00394	0.000295	-3.95331	0.175345	-0.738027	315138979	PSMA5	proteasome subunit alpha 5
ILMN_1786050	0.00402	0.000301	-3.94566	0.153696	-0.63376	24119165	RBBP9	RB binding protein 9, serine hydrolase
ILMN_1687403	0.00403	0.000304	-3.94335	0.147181	-0.700489	970259829	MRPL40	mitochondrial ribosomal protein L40
ILMN_2380566	0.00403	0.000304	-3.9431	0.146477	-0.63984	55749556	SIAH1	siah E3 ubiquitin protein ligase 1
ILMN_1703572	0.00405	0.000306	-3.94109	0.140788	-0.636719	190194359	PCDH20	protocadherin 20
ILMN_1672128	0.00405	0.000306	-3.94091	0.140276	-0.703568	584277093	ATF4	activating transcription factor 4
ILMN_1657204	0.00407	0.000308	-3.93903	0.134955	-0.724606	225543279	SAE1	SUMO1 activating enzyme subunit 1
ILMN_1786303	0.00407	0.000308	3.93871	0.134066	0.665512	590122043	LILRA3	leukocyte immunoglobulin like receptor A3
ILMN_1723212	0.00408	0.000309	-3.93768	0.131151	-0.717775	194239695	SRSF3	serine and arginine rich splicing factor 3
ILMN_1708382	0.0041	0.000311	-3.9357	0.12554	-0.60578	89145414	ELP6	elongator acetyltransferase complex subunit 6
ILMN_1780189	0.0041	0.000312	-3.93437	0.12178	-0.997801	312596879	PSMC5	proteasome 26S subunit, ATPase 5
ILMN_2073010	0.0041	0.000312	-3.93395	0.120592	-0.69384	16596685	TMEM203	transmembrane protein 203
ILMN_2371379	0.00411	0.000313	-3.93364	0.119735	-0.621889	38569422	ACLY	ATP citrate lyase
ILMN_1667966	0.00411	0.000313	-3.93323	0.118574	-1.05787	503774441	FAM129A	family with sequence similarity 129 member A
ILMN_1810420	0.00412	0.000314	3.93201	0.115116	0.751116	194394189	DYSF	dysferlin
ILMN_1702125	0.00413	0.000315	-3.93148	0.113622	-0.85447	85068579	HOXB7	homeobox B7
ILMN_2347068	0.00415	0.000317	-3.92899	0.10659	-0.738658	150378531	MKNK2	MAP kinase interacting serine/threonine kinase 2
ILMN_1655307	0.00416	0.000318	-3.92789	0.103504	-0.73027	189491674	FAM136A	family with sequence similarity 136 member A
ILMN_1676548	0.00417	0.000319	-3.92704	0.101096	-0.659216	229577400	BZW2	basic leucine zipper and W2 domains 2
ILMN_1771376	0.00417	0.000319	-3.92688	0.100656	-0.64004	662033923	PEA15	phosphoprotein enriched in astrocytes 15
ILMN_1666967	0.00417	0.00032	-3.92611	0.0984651	-0.648855	399567830	MPC1	mitochondrial pyruvate carrier 1
ILMN_1797813	0.00417	0.00032	-3.92582	0.0976602	-0.929007	1007388691	SUZ12	SUZ12 polycomb repressive complex 2 subunit
ILMN_1769671	0.00418	0.000321	-3.92534	0.0963092	-0.85737	116805325	RYK	receptor-like tyrosine kinase
ILMN_1679949	0.00419	0.000322	-3.92404	0.0926179	-0.723233	48476341	SLC25A23	solute carrier family 25 member 23
ILMN_2232177	0.00421	0.000324	-3.92156	0.0856208	-0.769518	194097348	ACTN1	actinin alpha 1
ILMN_1720578	0.00424	0.000328	-3.91817	0.0760588	-0.638355	531990849	PRAF2	PRA1 domain family member 2
ILMN_1703487	0.00426	0.00033	-3.9156	0.0688361	-0.955394	197382802	LMO4	LIM domain only 4
ILMN_1804735	0.00428	0.000332	-3.91349	0.0628725	-0.690269	209862802	CBS	cystathionine-beta-synthase
ILMN_2324002	0.00429	0.000333	-3.91227	0.059445	-0.998243	261490658	CALD1	caldesmon 1
ILMN_2043809	0.0043	0.000336	-3.91011	0.0533428	-0.604049	266453668	PFKM	phosphofructokinase, muscle
ILMN_1798212	0.0043	0.000336	-3.91004	0.0531576	-0.669193	62912475	LLGL1	LLGL1, scribble cell polarity complex component
ILMN_1724040	0.0043	0.000336	-3.90952	0.0516997	-0.662221	95147339	SOWAHC	sosondowah ankyrin repeat domain family member C
ILMN_1759729	0.00431	0.000337	-3.90875	0.049526	-0.957769	33519464	NDUFA8	NADH:ubiquinone oxidoreductase subunit A8
ILMN_1688089	0.00431	0.000337	-3.90874	0.0495025	-0.914346	878295638	PEBP1	phosphatidylethanolamine binding protein 1
ILMN_1766499	0.00432	0.000338	-3.90795	0.0472632	-0.709099	147901657	HSPA2	heat shock protein family A (Hsp70) member 2
ILMN_2358457	0.00432	0.000338	-3.90788	0.0470791	-0.861195	563317857	ATF4	activating transcription factor 4
ILMN_1739257	0.00432	0.000338	-3.90782	0.0468959	-0.693191	83656779	EIF3E	eukaryotic translation initiation factor 3 subunit E
ILMN_2332558	0.00436	0.000342	-3.90386	0.0357599	-0.760722	82546835	ARL5A	ADP ribosylation factor like GTPase 5A
ILMN_1732060	0.00439	0.000345	-3.90059	0.0265567	-0.682088	399498567	ARHGAP1	Rho GTPase activating protein 1
ILMN_1734254	0.0044	0.000346	-3.90014	0.0252981	-0.67966	301601646	ZNF770	zinc finger protein 770
ILMN_1665205	0.00444	0.00035	-3.89646	0.0149304	-0.650979	260447063	ZNF260	zinc finger protein 260
ILMN_1657977	0.00446	0.000351	-3.89485	0.0104001	-0.723625	117606352	MSRB2	methionine sulfoxide reductase B2
ILMN_1718069	0.00448	0.000354	-3.89247	0.0037236	-0.704671	384551679	MIS12	MIS12, kinetochore complex component
ILMN_1792256	0.0045	0.000356	-3.8909	-0.00071	-0.615841	44921604	TBX2	T-box 2
ILMN_1688534	0.0045	0.000356	-3.89036	-0.0022241	-0.663963	83267878	EIF2B5	eukaryotic translation initiation factor 2B subunit epsilon
ILMN_1796642	0.0045	0.000357	3.88999	-0.0032476	0.935749	189083740	NCF2	neutrophil cytosolic factor 2
ILMN_1759453	0.00452	0.000358	-3.8887	-0.0068922	-0.909469	363498368	UQCRB	ubiquinol-cytochrome c reductase binding protein
ILMN_1805750	0.00452	0.000358	-3.88842	-0.0076587	-0.665694	148612841	IFITM3	interferon induced transmembrane protein 3
ILMN_1711878	0.00452	0.000358	-3.8884	-0.0077306	-0.862698	635372904	ENOPH1	enolase-phosphatase 1
ILMN_1690307	0.00453	0.00036	-3.88703	-0.0115724	-0.848726	205277452	TPRKB	TP53RK binding protein
ILMN_2297710	0.00453	0.000361	-3.88633	-0.0135525	-0.743338	154800475	PLEKHB2	pleckstrin homology domain containing B2
ILMN_1810725	0.00454	0.000362	-3.8851	-0.0169899	-0.923776	503774441	FAM129A	family with sequence similarity 129 member A
ILMN_1671603	0.00456	0.000365	-3.88249	-0.0243203	-0.735708	545479140	MED30	mediator complex subunit 30
ILMN_1804150	0.00457	0.000365	-3.88222	-0.0250973	-0.730111	301601628	HIBADH	3-hydroxyisobutyrate dehydrogenase
ILMN_1694671	0.00458	0.000367	-3.88072	-0.0293087	-0.787398	226532847	ZFAND2A	zinc finger AN1-type containing 2A
ILMN_1706305	0.00458	0.000367	-3.88014	-0.0309426	-0.739389	323276690	COX16	COX16, cytochrome c oxidase assembly homolog
ILMN_1813581	0.0046	0.000369	-3.87846	-0.0356525	-0.589017	237681063	CNR1	cannabinoid receptor 1
ILMN_1789266	0.0046	0.00037	-3.87815	-0.0365288	-0.777687	108936949	CCDC25	coiled-coil domain containing 25
ILMN_1689097	0.0046	0.00037	-3.87773	-0.0376901	-0.671433	335335010	NAA20	N(alpha)-acetyltransferase 20, NatB catalytic subunit
ILMN_1780773	0.00461	0.000371	-3.87728	-0.0389543	-0.739173	257470985	LINC00938	long intergenic non-protein coding RNA 938
ILMN_1797728	0.00462	0.000372	-3.87605	-0.042407	-0.704186	387849460	HMGCS1	3-hydroxy-3-methylglutaryl-CoA synthase 1
ILMN_1707077	0.00464	0.000374	-3.87456	-0.0465886	-0.849895	942429602	SORT1	sortilin 1
ILMN_1671489	0.00464	0.000374	-3.87432	-0.0472653	-0.593075	106049294	PC	pyruvate carboxylase
ILMN_1708841	0.00464	0.000374	-3.87431	-0.0472831	-0.855641	29550859	GOLPH3	golgi phosphoprotein 3
ILMN_1763457	0.00465	0.000375	-3.87309	-0.0507008	-0.897889	189571660	SGCD	sarcoglycan delta
ILMN_2317751	0.00465	0.000376	3.87259	-0.0521305	0.770885	115430228	REC8	REC8 meiotic recombination protein
ILMN_1790575	0.00465	0.000376	-3.87242	-0.0525888	-0.584938	55956894	METTL13	methyltransferase like 13
ILMN_1708081	0.00466	0.000377	-3.87144	-0.0553464	-0.618638	751130473	LCLAT1	lysocardiolipin acyltransferase 1
ILMN_1679483	0.00466	0.000377	-3.87141	-0.0554406	-0.802302	83582808	INTS10	integrator complex subunit 10
ILMN_1772959	0.00466	0.000378	-3.87061	-0.0576679	-0.706738	22027540	PDCD7	programmed cell death 7
ILMN_1699859	0.00466	0.000378	-3.87049	-0.0579932	-0.642976	170650722	GNPAT	glyceronephosphate O-acyltransferase
ILMN_1715607	0.00466	0.000378	-3.87028	-0.0586049	-0.732136	315259102	CHMP4A	charged multivesicular body protein 4A
ILMN_2156982	0.00466	0.000379	-3.87002	-0.0593223	-0.585589	998429245	IMP4	IMP4 homolog, U3 small nucleolar ribonucleoprotein
ILMN_2196097	0.00466	0.000379	-3.86984	-0.0598438	-0.731805	57222566	PPP2CA	protein phosphatase 2 catalytic subunit alpha
ILMN_1717262	0.00467	0.000379	-3.86951	-0.0607514	-0.815154	526479844	PROCR	protein C receptor
ILMN_1761721	0.00467	0.000379	-3.8695	-0.0607872	-0.955738	1018443321	VPS35	VPS35 retromer complex component
ILMN_1658383	0.00469	0.000382	3.86686	-0.068195	0.700211	731441387	HSPA6	heat shock protein family A (Hsp70) member 6
ILMN_1733390	0.00472	0.000385	-3.8648	-0.0739536	-0.710324	518832199	LARP1B	La ribonucleoprotein domain family member 1B
ILMN_1757845	0.00473	0.000386	-3.86334	-0.0780451	-0.746874	93204862	SPIRE1	spire type actin nucleation factor 1
ILMN_1772929	0.00473	0.000387	-3.86273	-0.0797534	-1.10537	51479140	ATP5J	ATP synthase, H+ transporting, mitochondrial Fo complex subunit F6
ILMN_1795026	0.00474	0.000388	-3.86159	-0.0829656	-0.673867	38146115	FAM189B	family with sequence similarity 189 member B
ILMN_1748438	0.00476	0.00039	-3.86022	-0.0867798	-0.75027	219879812	POLR2G	RNA polymerase II subunit G
ILMN_1731203	0.00476	0.00039	3.86	-0.0874174	0.781489	366039977	RNF213	ring finger protein 213
ILMN_1693287	0.00477	0.000391	-3.85931	-0.0893289	-0.775116	304766540	POMP	proteasome maturation protein
ILMN_1777220	0.00478	0.000392	-3.8581	-0.0927157	-0.689749	169881236	VCP	valosin containing protein
ILMN_1806787	0.00478	0.000393	-3.85801	-0.0929832	-0.753385	124487383	CSDC2	cold shock domain containing C2
ILMN_2412294	0.00478	0.000393	-3.85769	-0.0938729	-0.65049	61835190	GNB5	G protein subunit beta 5
ILMN_2176768	0.00478	0.000393	-3.85753	-0.0943333	-0.756046	307219232	SEPHS1	selenophosphate synthetase 1
ILMN_1789492	0.0048	0.000395	-3.85633	-0.0976729	-0.681572	297206815	ZDHHC8	zinc finger DHHC-type containing 8
ILMN_1787949	0.0048	0.000395	-3.85573	-0.0993641	-1.24743	71772414	RPS15A	ribosomal protein S15a
ILMN_2288232	0.00482	0.000398	-3.85367	-0.105137	-0.803963	169808423	PHKB	phosphorylase kinase regulatory subunit beta
ILMN_1787026	0.00482	0.000398	-3.8536	-0.105319	-0.841325	60279264	SEC61G	Sec61 translocon gamma subunit
ILMN_1655377	0.00483	0.000399	-3.85228	-0.109013	-0.58389	16554602	MRPS22	mitochondrial ribosomal protein S22
ILMN_1801822	0.00484	0.0004	-3.85169	-0.110658	-0.756422	116292175	C18orf25	chromosome 18 open reading frame 25
ILMN_1763875	0.00484	0.000401	-3.85128	-0.11183	-0.58628	69354670	ABCF1	ATP binding cassette subfamily F member 1
ILMN_1655405	0.00485	0.000401	-3.85096	-0.112701	-0.619926	604723369	SCARF2	scavenger receptor class F member 2
ILMN_1657682	0.00485	0.000402	-3.85033	-0.114487	-0.686458	25306276	GFM1	G elongation factor mitochondrial 1
ILMN_1764549	0.00485	0.000402	-3.85025	-0.114707	-0.795149	332000023	UBE3A	ubiquitin protein ligase E3A
ILMN_1662419	0.00485	0.000402	-3.85007	-0.115211	-0.846475	746815961	COX7A1	cytochrome c oxidase subunit 7A1
ILMN_2343010	0.00486	0.000403	-3.84931	-0.117327	-0.606927	78486585	BOLA3	bolA family member 3
ILMN_1722838	0.00486	0.000403	-3.84918	-0.117684	-0.595729	169658372	MRPL46	mitochondrial ribosomal protein L46
ILMN_2305544	0.00486	0.000403	-3.84907	-0.11799	-0.799971	120433592	DBI	diazepam binding inhibitor, acyl-CoA binding protein
ILMN_1761844	0.00487	0.000405	-3.84755	-0.122253	-0.661896	543173145	ZCCHC17	zinc finger CCHC-type containing 17
ILMN_1710268	0.00489	0.000407	-3.84589	-0.1269	-0.603981	255759936	ZNF385D	zinc finger protein 385D
ILMN_1804854	0.00491	0.000409	-3.8447	-0.130217	-0.621146	1022430604	CTNNA1	catenin alpha 1
ILMN_2128128	0.00491	0.000409	-3.84402	-0.132136	-1.10726	5453639	SHFM1	split hand/foot malformation (ectrodactyly) type 1
ILMN_1753243	0.00491	0.00041	-3.84382	-0.13268	-0.696885	590122059	DNAJB11	DnaJ heat shock protein family (Hsp40) member B11
ILMN_1778242	0.00491	0.00041	-3.84357	-0.133391	-0.689742	260656023	CALM1	calmodulin 1
ILMN_1734596	0.00491	0.00041	-3.84349	-0.133611	-0.766356	574285723	TC2N	tandem C2 domains, nuclear
ILMN_1712678	0.00491	0.00041	-3.84324	-0.134298	-0.891174	76563938	RPS27L	ribosomal protein S27 like
ILMN_1790625	0.00491	0.000411	-3.84294	-0.135137	-0.666957	325197147	CBX3	chromobox 3
ILMN_1777049	0.00491	0.000411	-3.84261	-0.136069	-0.622603	156547243	ZNF160	zinc finger protein 160
ILMN_2180677	0.00491	0.000412	-3.84222	-0.137151	-0.654603	7706142	ARMCX1	armadillo repeat containing, X-linked 1
ILMN_1753534	0.00491	0.000412	-3.84187	-0.138138	-0.728727	14165467	RPS18	ribosomal protein S18
ILMN_1807529	0.00492	0.000413	3.84139	-0.139468	1.06966	216548486	PADI4	peptidyl arginine deiminase 4
ILMN_2386530	0.00492	0.000413	-3.84124	-0.139908	-0.779744	47524166	RPLP1	ribosomal protein lateral stalk subunit P1
ILMN_1742166	0.00492	0.000413	-3.84075	-0.14126	-0.594313	237820619	GRWD1	glutamate rich WD repeat containing 1
ILMN_1712975	0.00493	0.000414	-3.84014	-0.142961	-0.6214	170932463	YIF1A	Yip1 interacting factor homolog A, membrane trafficking protein
ILMN_1778236	0.00494	0.000416	-3.83837	-0.147901	-0.880517	33356176	PTPN11	protein tyrosine phosphatase, non-receptor type 11
ILMN_1801605	0.00495	0.000417	-3.83773	-0.149709	-0.63283	153792693	BIRC6	baculoviral IAP repeat containing 6
ILMN_1795063	0.00496	0.000419	-3.83621	-0.153937	-0.687168	807045844	ZADH2	zinc binding alcohol dehydrogenase domain containing 2
ILMN_1748819	0.00496	0.000419	-3.8362	-0.153977	-0.72945	169646185	MRPL22	mitochondrial ribosomal protein L22
ILMN_1787897	0.00497	0.00042	3.83522	-0.156721	0.745787	373432598	CXCL1	C-X-C motif chemokine ligand 1
ILMN_1873621	0.00497	0.000421	-3.83502	-0.15728	-0.874837	148613883	NTN1	netrin 1
ILMN_2243553	0.00497	0.000421	-3.83454	-0.158612	-0.791754	298231194	ZNF275	zinc finger protein 275
ILMN_1717909	0.00501	0.000425	-3.83121	-0.167918	-0.826334	194306538	ANO1	anoctamin 1
ILMN_1809695	0.00501	0.000426	-3.83099	-0.168531	-0.707479	325197145	CAMK2G	calcium/calmodulin dependent protein kinase II gamma
ILMN_2143250	0.00501	0.000426	-3.83078	-0.169123	-0.675778	215983056	FAR1	fatty acyl-CoA reductase 1
ILMN_2383097	0.00502	0.000428	-3.82906	-0.17392	-0.636216	313569766	RPL17	ribosomal protein L17
ILMN_1683129	0.00504	0.00043	3.82782	-0.177377	0.81508	815890976	CCNL1	cyclin L1
ILMN_2405602	0.00504	0.00043	-3.82779	-0.177456	-0.852511	335353785	OSBPL1A	oxysterol binding protein like 1A
ILMN_2108339	0.00507	0.000434	-3.82483	-0.185707	-0.900183	751868066	THUMPD1	THUMP domain containing 1
ILMN_1778177	0.00507	0.000434	-3.82478	-0.185853	-0.69843	148839356	ZNF207	zinc finger protein 207
ILMN_1671728	0.00509	0.000436	-3.82339	-0.189718	-0.921016	384229056	CARD14	caspase recruitment domain family member 14
ILMN_1745887	0.00509	0.000436	-3.82313	-0.190458	-0.729554	53692181	FBXO21	F-box protein 21
ILMN_1785646	0.00509	0.000436	-3.82267	-0.191746	-0.760311	527317416	PMP22	peripheral myelin protein 22
ILMN_1738383	0.00509	0.000437	-3.82255	-0.192068	-0.601285	83656775	EEF2	eukaryotic translation elongation factor 2
ILMN_1757914	0.00509	0.000437	-3.82234	-0.192654	-0.667345	194272193	WDR83OS	WD repeat domain 83 opposite strand
ILMN_1788468	0.0051	0.000438	-3.82146	-0.195103	-0.751958	134152707	ARGLU1	arginine and glutamate rich 1
ILMN_1660533	0.0051	0.000438	-3.82137	-0.195372	-0.633302	62739176	RPN1	ribophorin I
ILMN_2087989	0.00512	0.000441	-3.81947	-0.200659	-0.641469	282847405	ZFAND1	zinc finger AN1-type containing 1
ILMN_2101832	0.00512	0.000441	-3.81936	-0.200952	-0.760328	74271830	LAPTM4B	lysosomal protein transmembrane 4 beta
ILMN_1660111	0.00512	0.000441	-3.81921	-0.201391	-0.61821	401709953	UCHL3	ubiquitin C-terminal hydrolase L3
ILMN_1689704	0.00515	0.000444	-3.8168	-0.208088	-0.69581	503774416	TMEM5	transmembrane protein 5
ILMN_1658416	0.00516	0.000445	-3.81585	-0.210734	-1.16809	663071178	MRPS18C	mitochondrial ribosomal protein S18C
ILMN_1765332	0.00519	0.000449	-3.81343	-0.217485	-0.892488	93004075	TIMM10	translocase of inner mitochondrial membrane 10 homolog (yeast)
ILMN_1811104	0.00519	0.000449	-3.81341	-0.217542	-0.784699	209977062	POGLUT1	protein O-glucosyltransferase 1
ILMN_2205896	0.00519	0.000449	-3.81291	-0.218945	-0.609714	62632708	MEIS3P1	Meis homeobox 3 pseudogene 1
ILMN_1669362	0.00519	0.00045	-3.81257	-0.219882	-1.05107	49574524	IGFBP6	insulin like growth factor binding protein 6
ILMN_1813139	0.00519	0.00045	-3.8125	-0.220078	-0.71173	746817101	ANKDD1A	ankyrin repeat and death domain containing 1A
ILMN_2318011	0.0052	0.000451	-3.81136	-0.223241	-0.669584	330688466	PSMA3	proteasome subunit alpha 3
ILMN_1682095	0.00521	0.000452	-3.81105	-0.224118	-0.776695	209977078	RCOR3	REST corepressor 3
ILMN_1719661	0.00524	0.000455	-3.80865	-0.230796	-0.70257	45439350	MSRB1	methionine sulfoxide reductase B1
ILMN_1716816	0.00526	0.000457	-3.80717	-0.234924	-0.714191	557128962	TMEM87A	transmembrane protein 87A
ILMN_2354391	0.00527	0.000459	-3.80615	-0.237751	-0.623346	321400153	EGLN2	egl-9 family hypoxia inducible factor 2
ILMN_1797828	0.00527	0.00046	-3.80527	-0.240216	-0.68212	960513930	DDRGK1	DDRGK domain containing 1
ILMN_2079004	0.00528	0.00046	-3.80475	-0.241641	-0.588254	538919612	MDH2	malate dehydrogenase 2
ILMN_1683817	0.00533	0.000466	-3.80062	-0.253151	-0.812636	548923682	UBE2Q2	ubiquitin conjugating enzyme E2 Q2
ILMN_1729453	0.00534	0.000467	-3.80007	-0.254669	-0.770986	270132562	TSPAN9	tetraspanin 9
ILMN_1672443	0.00534	0.000467	-3.7999	-0.255149	-0.77204	208973245	QDPR	quinoid dihydropteridine reductase
ILMN_1792837	0.00534	0.000468	-3.79951	-0.256234	-0.585454	38570089	CIAO1	cytosolic iron-sulfur assembly component 1
ILMN_1685433	0.00536	0.00047	-3.79758	-0.261587	-1.21861	366392936	COL8A1	collagen type VIII alpha 1 chain
ILMN_1719204	0.00536	0.000471	-3.79754	-0.261707	-0.584594	221136938	PRPF31	pre-mRNA processing factor 31
ILMN_1706426	0.00537	0.000472	-3.7966	-0.264326	-0.88748	58530847	DSTN	destrin, actin depolymerizing factor
ILMN_1718712	0.00538	0.000473	-3.79597	-0.26607	-1.09822	299890830	FAM217B	family with sequence similarity 217 member B
ILMN_1790461	0.00539	0.000474	-3.79488	-0.26909	-0.68503	409104120	UQCC2	ubiquinol-cytochrome c reductase complex assembly factor 2
ILMN_1722900	0.00539	0.000474	-3.79487	-0.269135	-0.715866	325197155	EIF4A1	eukaryotic translation initiation factor 4A1
ILMN_1689336	0.00539	0.000474	-3.7948	-0.269329	-0.625917	83977447	HOXA10	homeobox A10
ILMN_1691846	0.0054	0.000475	3.79415	-0.271128	1.02201	181336848	G0S2	G0/G1 switch 2
ILMN_2386016	0.00542	0.000479	-3.79169	-0.277973	-0.880848	282847377	ATRAID	all-trans retinoic acid induced differentiation factor
ILMN_1713482	0.00542	0.000479	-3.79145	-0.27863	-0.65356	148833501	CWC15	CWC15 spliceosome-associated protein
ILMN_1766657	0.00543	0.00048	-3.79085	-0.280291	-0.882009	396578174	STOM	stomatin
ILMN_1704376	0.00543	0.000481	-3.79029	-0.281862	-1.06106	98986320	GLDN	gliomedin
ILMN_2087528	0.00543	0.000481	-3.79021	-0.282064	-0.765433	408967119	CPSF3	cleavage and polyadenylation specific factor 3
ILMN_1807372	0.00543	0.000481	3.79009	-0.282408	0.619233	511772968	ADORA2A	adenosine A2a receptor
ILMN_2066020	0.00544	0.000482	-3.78955	-0.283896	-0.777693	325652030	TCEB1	transcription elongation factor B subunit 1
ILMN_1684563	0.00544	0.000482	-3.78944	-0.284216	-0.730549	108796660	SPIN4	spindlin family member 4
ILMN_2154671	0.00544	0.000483	-3.78849	-0.28686	-1.77089	283837811	COX6B1	cytochrome c oxidase subunit 6B1
ILMN_1772369	0.00544	0.000483	-3.78848	-0.286868	-0.613596	291084749	PDHA1	pyruvate dehydrogenase (lipoamide) alpha 1
ILMN_1668283	0.00544	0.000484	-3.78799	-0.288245	-0.706421	289802998	HYAL2	hyaluronoglucosaminidase 2
ILMN_1758173	0.00545	0.000485	-3.78752	-0.28955	-0.617223	306035185	TMEM99	transmembrane protein 99
ILMN_1706779	0.00545	0.000485	3.78741	-0.289863	0.601299	574274668	LIG1	DNA ligase 1
ILMN_1752968	0.0055	0.000491	-3.78319	-0.301559	-0.848393	119703754	LAMB2	laminin subunit beta 2
ILMN_1783889	0.0055	0.000491	-3.78304	-0.30197	-0.599445	94557300	PRKAA1	protein kinase AMP-activated catalytic subunit alpha 1
ILMN_1688780	0.00552	0.000493	-3.78209	-0.304627	-2.7068	115430249	S100A4	S100 calcium binding protein A4
ILMN_2084825	0.00552	0.000493	3.78172	-0.305641	1.65078	28302132	HBG2	hemoglobin subunit gamma 2
ILMN_1659801	0.00552	0.000493	-3.78166	-0.305822	-0.63107	148536833	ATP6V1C1	ATPase H+ transporting V1 subunit C1
ILMN_1880406	0.00554	0.000495	-3.78044	-0.309206	-0.870023	10437417	PTEN	phosphatase and tensin homolog
ILMN_2038776	0.00556	0.000498	-3.77874	-0.313926	-0.941101	349732252	TXN	thioredoxin
ILMN_1704619	0.00557	0.000499	-3.77758	-0.317141	-0.843878	531990851	VPS29	VPS29, retromer complex component
ILMN_1747058	0.00557	0.0005	-3.77734	-0.317808	-0.65567	972781988	TRAPPC2L	trafficking protein particle complex 2 like
ILMN_1738424	0.00558	0.000501	-3.77664	-0.319728	-0.790379	89903011	CDC42	cell division cycle 42
ILMN_1709728	0.00558	0.000502	-3.77585	-0.321922	-0.62801	354548831	SLC30A5	solute carrier family 30 member 5
ILMN_2348093	0.00559	0.000503	-3.77532	-0.323384	-1.07412	51479136	ATP5J	ATP synthase, H+ transporting, mitochondrial Fo complex subunit F6
ILMN_1789639	0.00559	0.000503	-3.77491	-0.324546	-0.881971	518834018	FMOD	fibromodulin
ILMN_1791328	0.0056	0.000504	-3.77453	-0.325589	-0.600849	115430251	STK39	serine/threonine kinase 39
ILMN_2166831	0.00561	0.000506	-3.77317	-0.329354	-0.799419	156071482	RPS4X	ribosomal protein S4, X-linked
ILMN_1690049	0.00562	0.000507	-3.77251	-0.331196	-0.631406	111038132	NGDN	neuroguidin
ILMN_1662426	0.00564	0.00051	-3.77078	-0.335989	-1.00266	666637998	AP2S1	adaptor related protein complex 2 sigma 1 subunit
ILMN_1739576	0.00565	0.000511	-3.76971	-0.338949	-0.594805	723586610	CYB5R2	cytochrome b5 reductase 2
ILMN_1784553	0.00566	0.000513	-3.76871	-0.341729	-0.741955	55925658	SDC2	syndecan 2
ILMN_1796417	0.00567	0.000514	-3.76791	-0.343921	-0.910279	296010846	ASNS	asparagine synthetase (glutamine-hydrolyzing)
ILMN_1716766	0.00567	0.000515	-3.76741	-0.345316	-0.659883	356582517	CEBPG	CCAAT/enhancer binding protein gamma
ILMN_2117904	0.00568	0.000516	-3.76647	-0.347917	-0.773391	197304718	ZNF22	zinc finger protein 22
ILMN_1655340	0.00568	0.000517	-3.76609	-0.348972	-0.768721	75709223	RNF181	ring finger protein 181
ILMN_1660806	0.0057	0.000519	-3.76471	-0.35279	-0.789386	665821265	CSRP2	cysteine and glycine rich protein 2
ILMN_1657857	0.00572	0.000521	-3.76332	-0.356643	-0.634415	259089436	TMEM14C	transmembrane protein 14C
ILMN_2407879	0.00572	0.000521	-3.76332	-0.356646	-1.00139	398650628	SORBS2	sorbin and SH3 domain containing 2
ILMN_1673962	0.00572	0.000521	-3.76327	-0.35679	-0.695807	223468614	NUP205	nucleoporin 205
ILMN_1684585	0.00572	0.000521	-3.76323	-0.356903	-1.08538	557878734	ACSL1	acyl-CoA synthetase long-chain family member 1
ILMN_1694432	0.00572	0.000522	-3.76287	-0.357881	-0.670671	399498488	CRIP2	cysteine rich protein 2
ILMN_1746664	0.00572	0.000522	-3.76264	-0.358521	-0.723691	514052671	WSB2	WD repeat and SOCS box containing 2
ILMN_1664466	0.00572	0.000523	-3.76229	-0.359506	-0.943477	1044873435	KLHL9	kelch like family member 9
ILMN_1659437	0.00574	0.000525	-3.76052	-0.364397	-0.855206	153791420	TXNDC17	thioredoxin domain containing 17
ILMN_1726239	0.00576	0.000528	-3.75882	-0.369095	-0.883023	94421476	TBCA	tubulin folding cofactor A
ILMN_2408566	0.00576	0.000528	3.75876	-0.369266	0.612434	320202954	NR4A1	nuclear receptor subfamily 4 group A member 1
ILMN_1690392	0.00576	0.000529	-3.7583	-0.370541	-0.999886	323276613	COMMD3	COMM domain containing 3
ILMN_1685397	0.00579	0.000532	-3.75612	-0.376552	-0.68813	937576195	ITGA3	integrin subunit alpha 3
ILMN_1800197	0.0058	0.000534	-3.75529	-0.378846	-0.608798	169646212	MRPL36	mitochondrial ribosomal protein L36
ILMN_1725620	0.00581	0.000535	-3.75421	-0.381837	-0.737798	527317397	GGNBP2	gametogenetin binding protein 2
ILMN_1720243	0.00584	0.000539	-3.75195	-0.388097	-0.666463	291045205	IL25	interleukin 25
ILMN_2273224	0.00584	0.000539	3.75168	-0.388835	0.812303	125987594	SLC4A5	solute carrier family 4 member 5
ILMN_1661594	0.0059	0.000547	-3.74698	-0.401843	-0.775721	8923527	C2orf42	chromosome 2 open reading frame 42
ILMN_1781812	0.00594	0.000552	3.74385	-0.410477	0.91808	331999985	NR4A3	nuclear receptor subfamily 4 group A member 3
ILMN_1765044	0.00594	0.000552	-3.74379	-0.410632	-0.604973	148596989	CUTC	cutC copper transporter
ILMN_1761159	0.00595	0.000554	-3.74249	-0.414217	-0.712993	296317242	ESYT1	extended synaptotagmin 1
ILMN_1715569	0.00595	0.000555	-3.74236	-0.414602	-0.696301	666875809	CCDC53	coiled-coil domain containing 53
ILMN_2406468	0.00598	0.000557	-3.74059	-0.419485	-0.651762	363547905	NFU1	NFU1 iron-sulfur cluster scaffold
ILMN_1712959	0.00598	0.000558	3.74043	-0.419926	0.981911	187608704	DUSP2	dual specificity phosphatase 2
ILMN_1745110	0.00598	0.000558	-3.74015	-0.4207	-0.608065	196049387	LAPTM4A	lysosomal protein transmembrane 4 alpha
ILMN_2051232	0.006	0.000561	-3.7384	-0.425532	-0.596218	661567358	SDHA	succinate dehydrogenase complex flavoprotein subunit A
ILMN_1736510	0.00601	0.000561	-3.73826	-0.425899	-0.802583	116008438	FOXN2	forkhead box N2
ILMN_1683969	0.00602	0.000562	-3.73754	-0.427891	-0.731093	315139018	FKBP1A	FK506 binding protein 1A
ILMN_1652128	0.00605	0.000566	-3.73535	-0.433938	-0.870014	261878496	LMBRD1	LMBR1 domain containing 1
ILMN_1802411	0.00605	0.000567	-3.73505	-0.434762	-0.676304	31657141	ITGA1	integrin subunit alpha 1
ILMN_1700604	0.00606	0.000569	-3.73393	-0.437864	-0.637301	197085592	RBM14	RNA binding motif protein 14
ILMN_2377174	0.00607	0.000569	-3.73357	-0.438832	-1.08798	387849249	SYPL1	synaptophysin like 1
ILMN_1671893	0.00608	0.00057	-3.73289	-0.440714	-0.882738	571026644	CHMP2A	charged multivesicular body protein 2A
ILMN_1913678	0.00611	0.000575	-3.73039	-0.447627	-0.762614	4500218	IRAK3	interleukin 1 receptor associated kinase 3
ILMN_1694213	0.00615	0.00058	-3.72708	-0.456731	-0.588786	752992871	PLEKHO1	pleckstrin homology domain containing O1
ILMN_1809139	0.00616	0.000582	-3.72603	-0.45963	-0.637079	262359928	AHCTF1	AT-hook containing transcription factor 1
ILMN_1666004	0.00617	0.000583	-3.72546	-0.46121	-0.804984	523498695	WASL	Wiskott-Aldrich syndrome like
ILMN_1763739	0.00619	0.000585	3.72415	-0.464813	0.597229	41406087	CAPN15	calpain 15
ILMN_2082585	0.00619	0.000586	-3.72357	-0.466419	-1.01975	324072669	SNAI2	snail family transcriptional repressor 2
ILMN_1657697	0.00621	0.000588	-3.72247	-0.469445	-0.793122	217416367	SAR1A	secretion associated Ras related GTPase 1A
ILMN_1656682	0.00623	0.000592	-3.72006	-0.476059	-0.850038	677283302	AZIN1	antizyme inhibitor 1
ILMN_1812769	0.00623	0.000592	-3.72006	-0.476071	-0.636548	554506538	UBXN1	UBX domain protein 1
ILMN_1782057	0.00623	0.000593	-3.71995	-0.476372	-0.599355	210032612	ATP8B2	ATPase phospholipid transporting 8B2
ILMN_2074258	0.00625	0.000596	-3.71817	-0.481276	-0.689503	543583785	BARD1	BRCA1 associated RING domain 1
ILMN_1656560	0.00625	0.000596	-3.7178	-0.482299	-1.02109	301336144	PARM1	prostate androgen-regulated mucin-like protein 1
ILMN_1784037	0.00628	0.000601	-3.71514	-0.489601	-0.818053	139394578	ZBTB40	zinc finger and BTB domain containing 40
ILMN_1795911	0.00628	0.000601	-3.71503	-0.489909	-0.825651	300863132	TTC37	tetratricopeptide repeat domain 37
ILMN_1791332	0.0063	0.000604	-3.71342	-0.494342	-0.972954	41327758	ATP5O	ATP synthase, H+ transporting, mitochondrial F1 complex, O subunit
ILMN_1718924	0.00633	0.000609	-3.71096	-0.501099	-0.7712	189181757	ETFA	electron transfer flavoprotein alpha subunit
ILMN_1677829	0.00633	0.00061	-3.71026	-0.50303	-0.611657	110227625	SLC9A6	solute carrier family 9 member A6
ILMN_1746368	0.00635	0.000612	-3.70907	-0.506321	-0.849255	42789379	SELT	selenoprotein T
ILMN_1665797	0.00638	0.000616	-3.70682	-0.512494	-0.655441	371502110	CSE1L	chromosome segregation 1 like
ILMN_1692121	0.00639	0.000617	-3.70616	-0.514313	-0.81771	586798160	USO1	USO1 vesicle transport factor
ILMN_1753064	0.0064	0.000618	-3.70559	-0.515863	-0.687416	296531394	TTC13	tetratricopeptide repeat domain 13
ILMN_1792072	0.00641	0.00062	-3.70465	-0.51846	-0.597203	219842336	FUT4	fucosyltransferase 4
ILMN_2261519	0.00642	0.000621	3.70387	-0.5206	0.802263	390407649	AIRE	autoimmune regulator
ILMN_2058070	0.00648	0.000629	-3.6996	-0.532331	-0.685747	148922866	NEDD8	neural precursor cell expressed, developmentally down-regulated 8
ILMN_1753472	0.00648	0.000631	-3.69866	-0.534899	-0.766217	257470973	SUMF1	sulfatase modifying factor 1
ILMN_1691131	0.00649	0.000632	-3.69819	-0.536206	-0.613734	1004170611	NAA38	N(alpha)-acetyltransferase 38, NatC auxiliary subunit
ILMN_1773763	0.00649	0.000633	-3.69741	-0.538352	-0.616743	332164693	MTA2	metastasis associated 1 family member 2
ILMN_2211780	0.00651	0.000635	-3.69632	-0.541326	-0.912501	258547122	SLC25A4	solute carrier family 25 member 4
ILMN_1785252	0.00651	0.000636	-3.69612	-0.541875	-0.650929	94721256	SLC26A6	solute carrier family 26 member 6
ILMN_1755883	0.00653	0.000639	-3.69445	-0.546467	-1.01174	294459919	RPS27A	ribosomal protein S27a
ILMN_1772743	0.00655	0.000642	-3.69303	-0.550362	-0.610922	110224470	PIGK	phosphatidylinositol glycan anchor biosynthesis class K
ILMN_1664167	0.00658	0.000646	-3.69057	-0.557113	-0.647379	574282417	RPF2	ribosome production factor 2 homolog
ILMN_1778064	0.0066	0.000649	-3.68895	-0.561537	-0.753786	42794619	FICD	FIC domain containing
ILMN_1737015	0.00661	0.000651	-3.68838	-0.563116	-1.40912	459642361	RPL39	ribosomal protein L39
ILMN_1656165	0.00661	0.000651	-3.68812	-0.563822	-0.725036	145309310	USP9X	ubiquitin specific peptidase 9, X-linked
ILMN_1736796	0.00661	0.000652	-3.68782	-0.564656	-0.7349	134304845	RB1CC1	RB1 inducible coiled-coil 1
ILMN_2230902	0.00662	0.000653	-3.68718	-0.566396	-0.724078	1022430604	CTNNA1	catenin alpha 1
ILMN_1763568	0.00665	0.000658	-3.68455	-0.573598	-0.620659	568214867	ZDHHC16	zinc finger DHHC-type containing 16
ILMN_2328029	0.00666	0.000659	-3.6841	-0.574846	-0.695112	46370068	EXT2	exostosin glycosyltransferase 2
ILMN_2092756	0.00667	0.00066	-3.68349	-0.57652	-0.850234	215983102	TMEM109	transmembrane protein 109
ILMN_2052891	0.0067	0.000663	-3.68178	-0.5812	-0.959233	325121002	PKD2	polycystin 2, transient receptor potential cation channel
ILMN_1900520	0.00675	0.000671	-3.67788	-0.591868	-0.772469	13965026	RNF217	ring finger protein 217
ILMN_1752591	0.00675	0.000671	-3.67779	-0.592129	-0.843123	189571651	LEPROTL1	leptin receptor overlapping transcript-like 1
ILMN_1771688	0.00678	0.000676	3.67545	-0.598528	0.821113	756140859	RAB7B	RAB7B, member RAS oncogene family
ILMN_1664776	0.00678	0.000676	-3.67545	-0.598533	-0.746441	1021087281	EFR3A	EFR3 homolog A
ILMN_2128795	0.00679	0.000677	-3.67488	-0.600095	-0.785635	54607117	LRIG1	leucine rich repeats and immunoglobulin like domains 1
ILMN_1776216	0.00679	0.000678	-3.67459	-0.600879	-0.661567	27735036	MMGT1	membrane magnesium transporter 1
ILMN_1697567	0.00679	0.000678	3.67458	-0.600907	0.962448	499137514	TPM3	tropomyosin 3
ILMN_1671116	0.00679	0.000678	-3.67448	-0.601194	-0.612947	187608523	XXYLT1	xyloside xylosyltransferase 1
ILMN_1799890	0.00679	0.000678	-3.67442	-0.601351	-0.822784	697961226	RBSN	rabenosyn, RAB effector
ILMN_1658660	0.00679	0.00068	-3.67359	-0.603627	-1.48344	113722123	ACTC1	actin, alpha, cardiac muscle 1
ILMN_1739274	0.00682	0.000683	-3.67179	-0.608546	-0.811408	291084856	PDHB	pyruvate dehydrogenase (lipoamide) beta
ILMN_1699651	0.00682	0.000684	3.67156	-0.609164	1.96118	969812508	IL6	interleukin 6
ILMN_1739640	0.00682	0.000684	-3.67147	-0.609414	-0.602886	564473390	DCHS1	dachsous cadherin-related 1
ILMN_2387553	0.00685	0.000688	-3.66934	-0.615243	-0.717503	330688467	PSMA3	proteasome subunit alpha 3
ILMN_2324574	0.00685	0.000688	-3.66916	-0.615753	-0.827652	51230411	RALGAPA1	Ral GTPase activating protein catalytic alpha subunit 1
ILMN_2307450	0.00687	0.000691	-3.66798	-0.618965	-0.826027	574584520	ZNF302	zinc finger protein 302
ILMN_1803745	0.00687	0.000692	-3.66765	-0.619863	-0.731143	74099693	SUOX	sulfite oxidase
ILMN_1698258	0.00687	0.000692	-3.66751	-0.620266	-0.600361	112293276	DNAJC8	DnaJ heat shock protein family (Hsp40) member C8
ILMN_1754562	0.00689	0.000694	-3.66645	-0.623159	-0.607675	221136896	ARHGEF17	Rho guanine nucleotide exchange factor 17
ILMN_2101650	0.00689	0.000694	3.66638	-0.623348	0.741103	158508475	MBTD1	mbt domain containing 1
ILMN_1792075	0.00689	0.000694	3.66631	-0.623529	0.651065	297374826	CD22	CD22 molecule
ILMN_1715181	0.0069	0.000695	-3.66573	-0.625117	-0.751013	18373304	ARRDC2	arrestin domain containing 2
ILMN_1768176	0.00691	0.000698	-3.66446	-0.628595	-0.619087	32306538	PBDC1	polysaccharide biosynthesis domain containing 1
ILMN_2128770	0.00695	0.000704	-3.66167	-0.636227	-0.588211	154759282	CDR2L	cerebellar degeneration related protein 2 like
ILMN_2392189	0.00697	0.000706	-3.66046	-0.639523	-0.798991	56549680	CTDSPL	CTD small phosphatase like
ILMN_2142554	0.007	0.00071	-3.65858	-0.644646	-0.635398	221307479	NENF	neudesin neurotrophic factor
ILMN_1714197	0.00701	0.000712	-3.65753	-0.647514	-0.641409	253970487	ACSS2	acyl-CoA synthetase short-chain family member 2
ILMN_1725338	0.00701	0.000713	-3.65722	-0.648379	-0.720556	124107615	CLDN23	claudin 23
ILMN_1791296	0.00701	0.000713	-3.65718	-0.648486	-0.647391	148839334	DPY19L1	dpy-19 like 1
ILMN_1654392	0.00702	0.000714	3.65669	-0.649811	0.637027	126723686	KHNYN	KH and NYN domain containing
ILMN_1772731	0.00704	0.000717	-3.65534	-0.65349	-0.632614	94538321	HAGH	hydroxyacylglutathione hydrolase
ILMN_2376133	0.00707	0.000722	-3.65308	-0.659674	-0.786301	565324122	KIAA1191	KIAA1191
ILMN_1770053	0.00712	0.000729	-3.64962	-0.669119	-0.778226	212276187	RBBP7	RB binding protein 7, chromatin remodeling factor
ILMN_2230025	0.00714	0.000734	-3.64726	-0.675536	-1.10013	383932336	PDLIM3	PDZ and LIM domain 3
ILMN_1687375	0.00714	0.000735	-3.64714	-0.675867	-0.721982	161377446	ATP2A2	ATPase sarcoplasmic/endoplasmic reticulum Ca2+ transporting 2
ILMN_1741219	0.00714	0.000735	-3.64682	-0.676733	-0.802954	194440688	RRAGB	Ras related GTP binding B
ILMN_2404539	0.00717	0.00074	-3.64472	-0.682475	-0.812978	58331119	TMEM230	transmembrane protein 230
ILMN_2155719	0.00718	0.000741	-3.64427	-0.683685	-1.08905	478247000	NBPF10	neuroblastoma breakpoint family member 10
ILMN_1748831	0.00718	0.000742	-3.64389	-0.684732	-0.59704	121114286	PPP1R13B	protein phosphatase 1 regulatory subunit 13B
ILMN_1795822	0.00719	0.000743	-3.64324	-0.686508	-0.68611	1021589250	DIS3L	DIS3 like exosome 3'-5' exoribonuclease
ILMN_1745079	0.00719	0.000744	-3.643	-0.68715	-0.710565	705044196	TRIM2	tripartite motif containing 2
ILMN_1755504	0.00722	0.000747	-3.6414	-0.69152	-0.585466	386869298	CALCOCO2	calcium binding and coiled-coil domain 2
ILMN_1669982	0.00722	0.000748	-3.64099	-0.692632	-0.620241	122937260	CCDC85A	coiled-coil domain containing 85A
ILMN_1665066	0.00723	0.000749	-3.64053	-0.693898	-0.635477	960139602	NOA1	nitric oxide associated 1
ILMN_1732609	0.00723	0.000749	-3.64029	-0.694534	-0.62429	966209502	FAM214B	family with sequence similarity 214 member B
ILMN_1799030	0.00725	0.000753	3.6387	-0.698866	0.599579	31563435	CMTM2	CKLF like MARVEL transmembrane domain containing 2
ILMN_2050654	0.00726	0.000755	-3.63789	-0.701078	-0.61946	395132447	SAV1	salvador family WW domain containing protein 1
ILMN_2070300	0.00726	0.000756	-3.63748	-0.70219	-0.64579	356460970	LSM2	LSM2 homolog, U6 small nuclear RNA and mRNA degradation associated
ILMN_2214144	0.00726	0.000756	-3.63741	-0.702389	-0.873262	254750702	TWSG1	twisted gastrulation BMP signaling modulator 1
ILMN_1813604	0.00727	0.000757	-3.63668	-0.704368	-0.678058	316983134	NDUFB7	NADH:ubiquinone oxidoreductase subunit B7
ILMN_1787680	0.00728	0.000759	-3.63613	-0.705866	-0.749848	542133057	VIMP	VCP interacting membrane selenoprotein
ILMN_1675239	0.00729	0.00076	-3.63548	-0.707633	-0.704902	1007367572	NDUFA7	NADH:ubiquinone oxidoreductase subunit A7
ILMN_1729033	0.00729	0.000761	-3.63528	-0.708191	-0.701803	985482503	RPL9	ribosomal protein L9
ILMN_1709611	0.00733	0.000766	-3.63282	-0.714866	-0.846745	221316703	PSMA1	proteasome subunit alpha 1
ILMN_1659762	0.00735	0.00077	-3.63123	-0.719215	-0.688874	83641883	BTF3	basic transcription factor 3
ILMN_1807044	0.00735	0.00077	-3.63111	-0.719539	-0.691325	55770883	UBAC1	UBA domain containing 1
ILMN_1811598	0.00737	0.000772	-3.63008	-0.722346	-1.00498	557786223	ADH1B	alcohol dehydrogenase 1B (class I), beta polypeptide
ILMN_1795298	0.00738	0.000773	-3.62984	-0.722995	-0.616941	91106713	GPER1	G protein-coupled estrogen receptor 1
ILMN_1724422	0.00738	0.000773	3.62956	-0.723736	1.01587	262206314	SELL	selectin L
ILMN_1701134	0.00739	0.000776	-3.62858	-0.726406	-0.709	783137733	PTEN	phosphatase and tensin homolog
ILMN_1659659	0.0074	0.000778	-3.62776	-0.728645	-0.602008	528881084	MAGEH1	MAGE family member H1
ILMN_2139943	0.0074	0.000778	-3.62761	-0.729043	-0.677866	386365494	RPS3A	ribosomal protein S3A
ILMN_1700896	0.0074	0.000778	-3.62755	-0.729215	-0.724741	91208440	SAP30	Sin3A associated protein 30
ILMN_1706873	0.0074	0.000779	-3.62722	-0.73011	-0.633689	984880775	RPL34	ribosomal protein L34
ILMN_1657373	0.00742	0.000781	-3.62603	-0.733346	-0.646098	197313660	P3H2	prolyl 3-hydroxylase 2
ILMN_1748915	0.00743	0.000782	3.62587	-0.733781	0.926231	5032058	S100A12	S100 calcium binding protein A12
ILMN_1767446	0.00743	0.000782	-3.62569	-0.734275	-0.759857	58331203	RNF150	ring finger protein 150
ILMN_1781691	0.00743	0.000783	-3.62529	-0.735361	-0.734358	188497666	TRAK2	trafficking kinesin protein 2
ILMN_1739441	0.00746	0.000788	-3.6233	-0.740765	-0.933408	499589475	GANAB	glucosidase II alpha subunit
ILMN_1682717	0.00747	0.000789	3.62295	-0.741707	1.31501	119964722	IER3	immediate early response 3
ILMN_2052790	0.00747	0.000789	-3.62288	-0.741898	-0.719102	224028242	NONO	non-POU domain containing, octamer-binding
ILMN_1698732	0.00748	0.00079	-3.62218	-0.743822	-1.02737	93102360	PALLD	palladin, cytoskeletal associated protein
ILMN_2394498	0.00749	0.000792	-3.62139	-0.745953	-0.837322	115387095	SYF2	SYF2 pre-mRNA splicing factor
ILMN_1671404	0.00749	0.000793	-3.62118	-0.746517	-0.873357	150417970	SVIL	supervillin
ILMN_1806312	0.00751	0.000796	-3.61976	-0.750381	-0.84461	58331121	TMEM230	transmembrane protein 230
ILMN_1731546	0.00752	0.000796	-3.61967	-0.750625	-2.14089	78190467	RPL26	ribosomal protein L26
ILMN_1815656	0.00752	0.000797	-3.61948	-0.751143	-0.718139	1016470413	SERINC3	serine incorporator 3
ILMN_2318725	0.00753	0.000798	-3.61875	-0.75313	-0.70003	83376129	EEF1B2	eukaryotic translation elongation factor 1 beta 2
ILMN_1714167	0.00753	0.000799	-3.61868	-0.753322	-0.792651	318037579	CYB5A	cytochrome b5 type A
ILMN_2350122	0.00753	0.000799	-3.61847	-0.753876	-0.606214	574957136	TRIM13	tripartite motif containing 13
ILMN_1680770	0.00753	0.000799	-3.61837	-0.754148	-0.827215	262205923	UBQLN2	ubiquilin 2
ILMN_2400219	0.00756	0.000805	-3.61594	-0.760754	-0.741567	379642558	SRI	sorcin
ILMN_1794912	0.00756	0.000805	-3.61584	-0.761037	-0.664155	51479151	ATP5H	ATP synthase, H+ transporting, mitochondrial Fo complex subunit D
ILMN_1679324	0.00757	0.000807	-3.61521	-0.762738	-0.738597	49574539	EIF1B	eukaryotic translation initiation factor 1B
ILMN_1782922	0.00757	0.000807	3.61508	-0.763084	0.592314	82799480	PDE4B	phosphodiesterase 4B
ILMN_1798189	0.00757	0.000807	-3.61489	-0.763601	-1.02903	18105039	COX7C	cytochrome c oxidase subunit 7C
ILMN_2157435	0.00759	0.00081	-3.61371	-0.766809	-0.664979	528524490	DYNLRB1	dynein light chain roadblock-type 1
ILMN_1679754	0.00759	0.000811	-3.61346	-0.767483	-0.69746	73747802	ADRA1B	adrenoceptor alpha 1B
ILMN_1903568	0.0076	0.000812	-3.61276	-0.769382	-0.852357	10434613	CNIH1	cornichon family AMPA receptor auxiliary protein 1
ILMN_1723481	0.0076	0.000814	-3.61231	-0.77062	-0.703522	224493825	CHST3	carbohydrate sulfotransferase 3
ILMN_1666894	0.00761	0.000815	-3.61186	-0.771837	-0.959371	126091140	CSPG4	chondroitin sulfate proteoglycan 4
ILMN_1685824	0.00764	0.000818	-3.61027	-0.776151	-0.660043	163644314	B4GALT5	beta-1,4-galactosyltransferase 5
ILMN_1664921	0.00765	0.00082	-3.60943	-0.778423	-0.679716	183603927	PPP6C	protein phosphatase 6 catalytic subunit
ILMN_2170353	0.00766	0.000822	-3.60882	-0.780088	-0.797508	158819030	HACD2	3-hydroxyacyl-CoA dehydratase 2
ILMN_1725130	0.00767	0.000823	-3.60836	-0.781337	-0.604886	356582413	FAM50A	family with sequence similarity 50 member A
ILMN_1798874	0.00767	0.000824	-3.60802	-0.78225	-0.666028	556695475	EMC4	ER membrane protein complex subunit 4
ILMN_2323087	0.00769	0.000826	-3.60691	-0.785259	-0.611587	513126874	RBPMS	RNA binding protein with multiple splicing
ILMN_1664028	0.0077	0.000828	-3.60624	-0.787087	-0.593943	51944960	CENPB	centromere protein B
ILMN_1716552	0.00771	0.00083	-3.60556	-0.788908	-0.620486	56549692	ENAH	enabled homolog (Drosophila)
ILMN_1739497	0.00772	0.000832	-3.60445	-0.791933	-0.777764	224922844	GTF2H5	general transcription factor IIH subunit 5
ILMN_1761941	0.00778	0.000843	-3.6003	-0.80318	-0.842026	190358491	FAM198B	family with sequence similarity 198 member B
ILMN_2230016	0.00779	0.000844	-3.59956	-0.805169	-0.883596	153085462	HIGD1A	HIG1 hypoxia inducible domain family member 1A
ILMN_1765043	0.00779	0.000844	-3.59955	-0.805218	-0.960425	78214520	RPL38	ribosomal protein L38
ILMN_1749821	0.00779	0.000845	-3.59943	-0.805527	-0.683565	745399078	MED28	mediator complex subunit 28
ILMN_1730907	0.00783	0.000851	-3.59689	-0.812409	-0.653976	282847405	ZFAND1	zinc finger AN1-type containing 1
ILMN_1677953	0.00783	0.000852	-3.59657	-0.813272	-0.610958	94536835	OGFOD1	2-oxoglutarate and iron dependent oxygenase domain containing 1
ILMN_1686679	0.00784	0.000853	-3.59597	-0.814911	-0.969519	114431235	ZNF462	zinc finger protein 462
ILMN_1668374	0.00785	0.000854	-3.5957	-0.81563	-1.0073	735997408	ITGB5	integrin subunit beta 5
ILMN_1652790	0.00786	0.000856	3.59499	-0.817557	0.688839	241666390	CLK1	CDC like kinase 1
ILMN_1758474	0.00786	0.000856	-3.59492	-0.81775	-0.626183	213417904	PRKRA	protein activator of interferon induced protein kinase EIF2AK2
ILMN_1656415	0.00786	0.000857	-3.59458	-0.818662	-1.07755	89903019	CDKN2C	cyclin dependent kinase inhibitor 2C
ILMN_1701837	0.00787	0.000857	-3.59441	-0.819121	-0.585458	239835719	KLHL2	kelch like family member 2
ILMN_1698666	0.00788	0.000859	-3.59377	-0.820867	-0.93728	325197208	CST6	cystatin E/M
ILMN_2134062	0.00794	0.000869	-3.58973	-0.831796	-0.677089	224586915	ALKBH3	alkB homolog 3, alpha-ketoglutaratedependent dioxygenase
ILMN_1679045	0.00795	0.00087	-3.5893	-0.832949	-0.843461	28416939	SBDS	SBDS ribosome assembly guanine nucleotide exchange factor
ILMN_1704537	0.00795	0.000871	-3.58905	-0.833613	-0.783742	217272837	PHGDH	phosphoglycerate dehydrogenase
ILMN_2249288	0.00797	0.000873	-3.58817	-0.836011	-0.687909	564730580	TIPRL	TOR signaling pathway regulator
ILMN_1807304	0.00797	0.000874	-3.58778	-0.837053	-0.839388	46411171	MBNL1	muscleblind like splicing regulator 1
ILMN_1744968	0.00798	0.000875	-3.5873	-0.838352	-1.04306	157419133	KCNAB1	potassium voltage-gated channel subfamily A member regulatory beta subunit 1
ILMN_1747303	0.00799	0.000877	-3.58659	-0.840282	-0.59535	308522777	DDX39A	DEAD-box helicase 39A
ILMN_1767020	0.00799	0.000877	3.58658	-0.840309	0.587439	594140667	DENND1C	DENN domain containing 1C
ILMN_1657111	0.00803	0.000882	-3.58471	-0.845359	-0.861722	156766049	AHNAK2	AHNAK nucleoprotein 2
ILMN_1694587	0.00803	0.000882	-3.58458	-0.845701	-0.752913	83376127	EEF1B2	eukaryotic translation elongation factor 1 beta 2
ILMN_1695959	0.00808	0.00089	-3.58171	-0.85347	-0.707701	557440894	EVA1C	eva-1 homolog C
ILMN_1784540	0.00808	0.00089	-3.58145	-0.854163	-0.627573	223468658	KBTBD2	kelch repeat and BTB domain containing 2
ILMN_2061565	0.00814	0.000899	3.5781	-0.863224	0.603022	732170469	PLCH2	phospholipase C eta 2
ILMN_2380698	0.00818	0.000905	-3.5757	-0.869698	-0.888465	58530846	DSTN	destrin, actin depolymerizing factor
ILMN_1802973	0.00818	0.000906	-3.57546	-0.870346	-0.689438	41327748	ANAPC4	anaphase promoting complex subunit 4
ILMN_1747775	0.00819	0.000908	-3.57458	-0.87271	-0.647353	375151588	STX2	syntaxin 2
ILMN_1770515	0.0082	0.000909	-3.5744	-0.87321	-0.725291	12025664	UBE2V2	ubiquitin conjugating enzyme E2 V2
ILMN_1739450	0.0082	0.00091	-3.57402	-0.874242	-0.662252	189181670	NFE2L1	nuclear factor, erythroid 2 like 1
ILMN_1767934	0.00821	0.000912	-3.57302	-0.876922	-0.807847	633257772	PCSK5	proprotein convertase subtilisin/kexin type 5
ILMN_1753613	0.00822	0.000913	-3.57265	-0.877922	-1.00917	324073512	HOXA5	homeobox A5
ILMN_1654151	0.00827	0.000921	-3.5699	-0.885354	-0.868444	301069354	COX6C	cytochrome c oxidase subunit 6C
ILMN_1703949	0.00829	0.000925	-3.56842	-0.889347	-0.668618	449784877	KPNB1	karyopherin subunit beta 1
ILMN_2312709	0.00831	0.000927	-3.56743	-0.892003	-0.660499	74048433	LCMT1	leucine carboxyl methyltransferase 1
ILMN_1749634	0.00831	0.000928	-3.56726	-0.892473	-0.658185	320118863	PLRG1	pleiotropic regulator 1
ILMN_1738552	0.00832	0.00093	-3.56642	-0.894732	-1.00125	169790838	SLC1A3	solute carrier family 1 member 3
ILMN_2320850	0.00832	0.000931	-3.5661	-0.895601	-0.625348	514825566	UBE2D3	ubiquitin conjugating enzyme E2 D3
ILMN_2278636	0.00838	0.000938	-3.56346	-0.902706	-0.618015	321400108	CUX1	cut like homeobox 1
ILMN_1660635	0.00839	0.00094	-3.56287	-0.904312	-0.606883	208973264	LACTB2	lactamase beta 2
ILMN_1729976	0.00839	0.00094	-3.56277	-0.904576	-0.651519	255918137	CHAMP1	chromosome alignment maintaining phosphoprotein 1
ILMN_2087692	0.0084	0.000942	-3.56209	-0.906405	-0.853347	188536035	CYBRD1	cytochrome b reductase 1
ILMN_1772722	0.0084	0.000942	-3.562	-0.906638	-0.767063	187167257	MRPS33	mitochondrial ribosomal protein S33
ILMN_2367215	0.00842	0.000946	-3.56078	-0.90994	-1.0002	984655783	PRCP	prolylcarboxypeptidase
ILMN_1662129	0.00843	0.000947	-3.56018	-0.911563	-0.790254	223029492	RCN2	reticulocalbin 2
ILMN_1702858	0.00843	0.000948	-3.55999	-0.91205	-0.625189	133922589	ADHFE1	alcohol dehydrogenase, iron containing 1
ILMN_1751607	0.00843	0.000949	3.55967	-0.912911	1.9562	166999612	FOSB	FosB proto-oncogene, AP-1 transcription factor subunit
ILMN_2151818	0.00843	0.000949	-3.5596	-0.913121	-0.681414	532691768	PSMA6	proteasome subunit alpha 6
ILMN_2119937	0.00844	0.00095	-3.55904	-0.914627	-0.629073	161169037	NDUFB3	NADH:ubiquinone oxidoreductase subunit B3
ILMN_2412521	0.00844	0.00095	3.55901	-0.914694	0.959215	568599801	KIAA0101	KIAA0101
ILMN_1803953	0.00844	0.000952	-3.55861	-0.915774	-0.645735	213513397	LINC00493	long intergenic non-protein coding RNA 493
ILMN_1783120	0.00846	0.000955	-3.5572	-0.919584	-1.00239	906847370	SLMAP	sarcolemma associated protein
ILMN_1729051	0.00849	0.000959	-3.55587	-0.923148	-0.645166	157426894	MSH6	mutS homolog 6
ILMN_1800626	0.00849	0.000961	-3.55531	-0.924667	-0.758176	315709498	SESN1	sestrin 1
ILMN_1672389	0.00849	0.000961	-3.55526	-0.924806	-0.81979	194239672	CRYZ	crystallin zeta
ILMN_1666635	0.00852	0.000965	-3.55377	-0.928821	-0.627175	68160914	RPS14	ribosomal protein S14
ILMN_1673639	0.00852	0.000966	-3.5535	-0.929546	-0.738928	194578880	ABI3BP	ABI family member 3 binding protein
ILMN_1729749	0.00852	0.000966	-3.55325	-0.930212	-0.707245	380420368	HERC5	HECT and RLD domain containing E3 ubiquitin protein ligase 5
ILMN_1771333	0.00853	0.000967	-3.55306	-0.930708	-0.843768	68223313	CD47	CD47 molecule
ILMN_1750800	0.00853	0.000967	-3.55297	-0.930948	-0.696389	166158926	ACO1	aconitase 1
ILMN_1746085	0.00855	0.000972	-3.55142	-0.935133	-1.0161	62243067	IGFBP3	insulin like growth factor binding protein 3
ILMN_2169761	0.00857	0.000975	-3.55011	-0.938654	-0.777821	38683845	CPNE8	copine 8
ILMN_1709809	0.00858	0.000978	-3.54934	-0.940734	-0.640796	389616146	SNU13	SNU13 homolog, small nuclear ribonucleoprotein (U4/U6.U5)
ILMN_1737685	0.0086	0.000983	-3.54735	-0.946073	-0.665127	1021087278	CRLS1	cardiolipin synthase 1
ILMN_1784287	0.0086	0.000984	-3.5472	-0.94648	-0.94948	307574689	TGFBR3	transforming growth factor beta receptor 3
ILMN_1694491	0.0086	0.000984	-3.54705	-0.946894	-0.724069	40805831	CCNG1	cyclin G1
ILMN_2364828	0.0086	0.000985	3.54688	-0.947351	0.929884	262231792	OGT	O-linked N-acetylglucosamine (GlcNAc) transferase
ILMN_1755536	0.00861	0.000987	-3.54615	-0.949294	-0.646027	88999578	PFDN5	prefoldin subunit 5
ILMN_1692058	0.00864	0.00099	-3.54495	-0.952541	-0.755043	10800414	NDN	necdin, MAGE family member
ILMN_1742705	0.00864	0.000991	-3.54474	-0.953104	-0.610394	229577417	SLC39A11	solute carrier family 39 member 11
ILMN_1695706	0.00865	0.000992	-3.54426	-0.954393	-0.803574	744066864	H3F3B	H3 histone, family 3B
ILMN_1793829	0.00867	0.000996	-3.54274	-0.958478	-0.757146	371872751	TMCO1	transmembrane and coiled-coil domains 1
ILMN_1797522	0.00868	0.000999	-3.54198	-0.960514	-0.826424	167466211	DUSP3	dual specificity phosphatase 3
ILMN_1758674	0.00868	0.000999	-3.54184	-0.960881	-0.629068	568815678	EMC6	ER membrane protein complex subunit 6
ILMN_1813240	0.00868	0.001	-3.54162	-0.961487	-0.667733	77404356	EIF1AX	eukaryotic translation initiation factor 1A, X-linked
ILMN_1717393	0.00868	0.001	-3.54161	-0.961497	-0.717104	148271103	PTCHD1	patched domain containing 1
ILMN_2246894	0.00868	0.001	-3.54156	-0.961624	-0.591378	526253081	EDF1	endothelial differentiation related factor 1
ILMN_1665887	0.00872	0.001	-3.53997	-0.965919	-0.683181	735997409	WDR61	WD repeat domain 61
ILMN_1764380	0.00872	0.001	-3.53979	-0.966379	-0.629915	53832029	GLTP	glycolipid transfer protein
ILMN_1697793	0.00873	0.00101	-3.53896	-0.968633	-0.740457	157388992	SYNJ2BP	synaptojanin 2 binding protein
ILMN_1804610	0.00875	0.00101	-3.53782	-0.971677	-0.62107	974005232	NFX1	nuclear transcription factor, X-box binding 1
ILMN_1801403	0.00876	0.00101	-3.53749	-0.972573	-0.608791	567757541	DCUN1D4	defective in cullin neddylation 1 domain containing 4
ILMN_1690706	0.00877	0.00101	-3.53685	-0.97429	-0.735691	300795258	SNRPB2	small nuclear ribonucleoprotein polypeptide B2
ILMN_2042595	0.0088	0.00102	-3.53529	-0.978466	-0.691083	134142825	PCM1	pericentriolar material 1
ILMN_1683065	0.00885	0.00103	-3.53231	-0.986463	-0.784119	360039204	COA5	cytochrome c oxidase assembly factor 5
ILMN_1701855	0.00885	0.00103	-3.53215	-0.986897	-0.708023	332688253	PPP1CC	protein phosphatase 1 catalytic subunit gamma
ILMN_1661799	0.00885	0.00103	-3.53173	-0.988035	-0.896	153085460	HIGD1A	HIG1 hypoxia inducible domain family member 1A
ILMN_1662364	0.00887	0.00103	-3.53091	-0.990218	-0.622101	109148541	AARS	alanyl-tRNA synthetase
ILMN_1665243	0.00893	0.00104	-3.52792	-0.998241	-0.612414	381342472	FKBP14	FK506 binding protein 14
ILMN_2387696	0.00895	0.00104	3.52667	-1.00159	0.970023	150417990	CCR6	C-C motif chemokine receptor 6
ILMN_2326713	0.00895	0.00104	-3.52641	-1.0023	-0.589598	87159819	CD151	CD151 molecule (Raph blood group)
ILMN_1670325	0.00897	0.00105	-3.52534	-1.00517	-0.771826	22907059	SLC47A1	solute carrier family 47 member 1
ILMN_1713156	0.00897	0.00105	-3.5251	-1.00581	-0.801048	300795977	MSL3	male-specific lethal 3 homolog (Drosophila)
ILMN_1711862	0.00897	0.00105	-3.52499	-1.00609	-0.745325	319004140	RNF7	ring finger protein 7
ILMN_1677038	0.00898	0.00105	-3.52453	-1.00731	-1.05062	157671944	CPED1	cadherin like and PC-esterase domain containing 1
ILMN_2171384	0.00899	0.00105	3.52401	-1.00871	0.828143	493799665	CXCL5	C-X-C motif chemokine ligand 5
ILMN_2344216	0.00899	0.00105	-3.52368	-1.0096	-0.677077	375151587	STX2	syntaxin 2
ILMN_2314007	0.00899	0.00105	-3.52359	-1.00984	-0.676145	46370081	TCF12	transcription factor 12
ILMN_1752895	0.00904	0.00106	-3.52111	-1.01648	-0.668814	296010812	STX8	syntaxin 8
ILMN_1654690	0.00906	0.00106	-3.51992	-1.01967	-0.665523	51093855	CECR5	cat eye syndrome chromosome region, candidate 5
ILMN_1766851	0.00907	0.00107	-3.51888	-1.02246	-0.782783	375065836	TMEM126B	transmembrane protein 126B
ILMN_1737396	0.0091	0.00107	-3.51757	-1.02597	-0.627252	375268695	PSMD14	proteasome 26S subunit, non-ATPase 14
ILMN_1726245	0.00912	0.00108	-3.51579	-1.03073	-0.747766	133908632	TGFBR2	transforming growth factor beta receptor 2
ILMN_1655612	0.00915	0.00108	-3.51448	-1.03423	-0.648458	18373304	ARRDC2	arrestin domain containing 2
ILMN_1794740	0.00916	0.00108	-3.51392	-1.03573	-0.653475	87159823	CD151	CD151 molecule (Raph blood group)
ILMN_1670542	0.00916	0.00108	-3.51366	-1.03643	-0.605186	312836804	AK2	adenylate kinase 2
ILMN_1749009	0.00916	0.00108	-3.51364	-1.03649	-0.630734	224496105	REXO2	RNA exonuclease 2
ILMN_1738482	0.00918	0.00109	3.51249	-1.03957	0.971122	194394166	HAUS2	HAUS augmin like complex subunit 2
ILMN_2202637	0.00919	0.00109	-3.51186	-1.04124	-0.796705	401015115	CRY1	cryptochrome circadian clock 1
ILMN_1662878	0.0092	0.00109	3.51123	-1.04292	0.587589	117938313	MZB1	marginal zone B and B1 cell specific protein
ILMN_1656111	0.00921	0.00109	-3.51094	-1.04371	-0.740741	38788242	MYLIP	myosin regulatory light chain interacting protein
ILMN_1654737	0.00922	0.0011	-3.51016	-1.04578	-0.596301	153792581	TRIM32	tripartite motif containing 32
ILMN_2356284	0.00926	0.0011	-3.50772	-1.05232	-0.75293	88999579	PFDN5	prefoldin subunit 5
ILMN_1680109	0.00927	0.0011	-3.50739	-1.05319	-0.719212	194306557	COL4A3BP	collagen type IV alpha 3 binding protein
ILMN_1783636	0.00928	0.00111	-3.50695	-1.05438	-0.61008	366393043	COX6A1	cytochrome c oxidase subunit 6A1
ILMN_1750507	0.00931	0.00111	-3.50555	-1.05812	-0.710682	985482503	RPL9	ribosomal protein L9
ILMN_2316806	0.00939	0.00112	-3.50132	-1.06941	-0.684262	557786186	RWDD1	RWD domain containing 1
ILMN_1806165	0.00942	0.00113	3.49971	-1.07372	1.12445	731441387	HSPA6	heat shock protein family A (Hsp70) member 6
ILMN_1693352	0.00942	0.00113	-3.49948	-1.07433	-0.953151	169403972	MRPL20	mitochondrial ribosomal protein L20
ILMN_1716859	0.00943	0.00113	3.49867	-1.07648	0.815507	375151559	TDO2	tryptophan 2,3-dioxygenase
ILMN_2206716	0.00949	0.00114	-3.49572	-1.08436	-0.607999	156071502	JTB	jumping translocation breakpoint
ILMN_1803279	0.00949	0.00114	-3.49549	-1.08498	-0.751009	282165813	TMED5	transmembrane p24 trafficking protein 5
ILMN_1730611	0.00951	0.00114	-3.49473	-1.08701	-0.621129	47519538	RTN4	reticulon 4
ILMN_1745034	0.00952	0.00115	-3.49416	-1.08853	-0.776945	221139765	SLC11A2	solute carrier family 11 member 2
ILMN_1734826	0.00954	0.00115	-3.49309	-1.09138	-0.677404	1002341821	NUP88	nucleoporin 88
ILMN_1769245	0.00956	0.00115	-3.49191	-1.09451	-0.722624	110825979	GLIPR1	GLI pathogenesis related 1
ILMN_1782633	0.00957	0.00116	-3.4914	-1.09587	-0.729291	1002132832	BOLA2	bolA family member 2
ILMN_1671263	0.00957	0.00116	-3.49138	-1.09593	-0.847665	53832008	CACNA1H	calcium voltage-gated channel subunit alpha1 H
ILMN_2129234	0.00959	0.00116	-3.49049	-1.0983	-1.12797	169234733	TMEM47	transmembrane protein 47
ILMN_1815527	0.00961	0.00116	3.48938	-1.10127	0.755011	62865863	HBD	hemoglobin subunit delta
ILMN_1785095	0.00962	0.00116	-3.48894	-1.10243	-0.688574	585866351	ATP6V0E2	ATPase H+ transporting V0 subunit e2
ILMN_2318430	0.00962	0.00116	3.48882	-1.10275	0.611732	387598038	EIF5	eukaryotic translation initiation factor 5
ILMN_2413527	0.00964	0.00117	-3.48781	-1.10546	-0.671586	50593538	VCL	vinculin
ILMN_2155998	0.00966	0.00117	-3.48681	-1.10812	-0.678256	422398835	PSMD6	proteasome 26S subunit, non-ATPase 6
ILMN_2200836	0.00972	0.00118	-3.48407	-1.11541	-1.00245	164519093	HSPB7	heat shock protein family B (small) member 7
ILMN_1764309	0.00978	0.00119	-3.48138	-1.12258	-1.13172	312176410	ADH1A	alcohol dehydrogenase 1A (class I), alpha polypeptide
ILMN_1782439	0.00978	0.00119	-3.48118	-1.12311	-0.700795	554506498	CNN3	calponin 3
ILMN_1727813	0.00979	0.00119	-3.48079	-1.12414	-0.601965	326937452	MPC2	mitochondrial pyruvate carrier 2
ILMN_1772869	0.00982	0.0012	-3.47886	-1.12929	-0.868078	153791191	ISM1	isthmin 1, angiogenesis inhibitor
ILMN_1778360	0.00983	0.0012	-3.47862	-1.12991	-0.692301	34577123	PYGB	phosphorylase, glycogen; brain
ILMN_1742798	0.00983	0.0012	-3.47851	-1.13022	-0.720543	215422394	TRA2B	transformer 2 beta homolog (Drosophila)
ILMN_2374692	0.00985	0.0012	-3.4775	-1.13291	-0.652038	342349314	WAC	WW domain containing adaptor with coiled-coil
ILMN_1726755	0.00986	0.0012	-3.4773	-1.13344	-0.609617	38373689	COPS4	COP9 signalosome subunit 4
ILMN_2223010	0.00989	0.00121	-3.47595	-1.13703	-0.712656	746816133	VBP1	VHL binding protein 1
ILMN_1680626	0.00991	0.00121	3.47505	-1.13941	0.779952	544186076	PDIA6	protein disulfide isomerase family A member 6
ILMN_2181363	0.00996	0.00122	-3.47236	-1.14658	-0.608271	187960099	UBE3C	ubiquitin protein ligase E3C
ILMN_1685781	0.00998	0.00122	-3.47153	-1.14877	-0.586332	110227845	GON7	GON7, KEOPS complex subunit homolog
ILMN_1680130	0.01	0.00123	-3.47042	-1.15174	-0.715505	157779136	DYM	dymeclin
ILMN_1741021	0.01	0.00123	3.46962	-1.15386	0.73251	95147553	CH25H	cholesterol 25-hydroxylase
ILMN_1704753	0.01	0.00123	-3.46904	-1.15538	-0.70742	262527236	EPAS1	endothelial PAS domain protein 1
ILMN_1767892	0.01	0.00123	-3.46899	-1.15554	-0.608928	732639589	DUSP12	dual specificity phosphatase 12
ILMN_1694759	0.01	0.00123	-3.46869	-1.15633	-0.763773	115430212	SMIM7	small integral membrane protein 7
ILMN_2334765	0.01	0.00124	3.46806	-1.158	0.620392	47578120	ARMCX3	armadillo repeat containing, X-linked 3
ILMN_1679838	0.0101	0.00124	-3.46648	-1.16221	-0.749144	55743139	TCEAL9	transcription elongation factor A like 9
ILMN_2195821	0.0101	0.00125	-3.46564	-1.16442	-0.911379	270309175	CREBRF	CREB3 regulatory factor
ILMN_1800659	0.0101	0.00125	-3.46554	-1.16468	-0.612325	21361620	PGM1	phosphoglucomutase 1
ILMN_1663699	0.0101	0.00125	3.46526	-1.16543	1.08287	222831574	SLCO3A1	solute carrier organic anion transporter family member 3A1
ILMN_2242937	0.0101	0.00125	-3.46517	-1.16568	-0.640349	158634485	ARSB	arylsulfatase B
ILMN_1731619	0.0101	0.00125	-3.46448	-1.1675	-0.634185	574957178	DAD1	defender against cell death 1
ILMN_2241775	0.0101	0.00125	-3.46424	-1.16816	-0.719288	291084621	TROVE2	TROVE domain family member 2
ILMN_1666670	0.0101	0.00125	-3.46384	-1.1692	-0.700241	307344681	RBX1	ring-box 1
ILMN_1786189	0.0101	0.00125	-3.46311	-1.17115	-0.691314	222352110	NIFK	nucleolar protein interacting with the FHA domain of MKI67
ILMN_2056479	0.0102	0.00126	-3.46279	-1.172	-0.610533	315467836	GLRX3	glutaredoxin 3
ILMN_1699022	0.0102	0.00126	-3.46213	-1.17374	-0.602953	296080748	ENDOD1	endonuclease domain containing 1
ILMN_1815734	0.0102	0.00126	-3.46135	-1.17582	-0.802343	182765465	FCHSD2	FCH and double SH3 domains 2
ILMN_1805028	0.0102	0.00126	-3.46038	-1.17838	-0.651437	557947995	THOC7	THO complex 7
ILMN_1696708	0.0102	0.00126	-3.46015	-1.17901	-0.801691	187829519	C14orf166	chromosome 14 open reading frame 166
ILMN_1693410	0.0102	0.00127	-3.45938	-1.18104	-0.632349	40548423	BRI3BP	BRI3 binding protein
ILMN_2255310	0.0102	0.00127	-3.4588	-1.18257	-1.00395	71772358	RPS15A	ribosomal protein S15a
ILMN_2184789	0.0102	0.00127	-3.45838	-1.18371	-0.614868	970949432	HSCB	HscB mitochondrial iron-sulfur cluster cochaperone
ILMN_1729816	0.0102	0.00127	-3.45776	-1.18534	-0.670363	353523789	VDAC3	voltage dependent anion channel 3
ILMN_1685286	0.0103	0.00129	-3.45369	-1.19614	-0.815175	410442516	PPP1R12C	protein phosphatase 1 regulatory subunit 12C
ILMN_1657993	0.0103	0.00129	-3.45354	-1.19654	-0.686381	542133155	ADNP	activity dependent neuroprotector homeobox
ILMN_2210837	0.0103	0.00129	-3.45352	-1.19658	-0.705615	38683841	CDC26	cell division cycle 26
ILMN_1709486	0.0103	0.00129	-3.45338	-1.19697	-1.1194	282721073	SRPX	sushi repeat containing protein, X-linked
ILMN_1796962	0.0104	0.00129	-3.45243	-1.19947	-0.981602	45238847	PPP3R1	protein phosphatase 3 regulatory subunit B, alpha
ILMN_2163306	0.0104	0.0013	-3.45079	-1.20382	-0.823916	557878648	FAM120A	family with sequence similarity 120A
ILMN_1760676	0.0104	0.0013	-3.45066	-1.20417	-0.846832	388240810	MORF4L1	mortality factor 4 like 1
ILMN_1770085	0.0104	0.0013	3.44979	-1.20646	1.0258	28872718	BTG2	BTG anti-proliferation factor 2
ILMN_1726666	0.0104	0.00131	-3.44748	-1.2126	-0.789163	89903006	GPX3	glutathione peroxidase 3
ILMN_2145518	0.0104	0.00131	-3.44707	-1.21367	-0.76881	375065836	TMEM126B	transmembrane protein 126B
ILMN_1696003	0.0105	0.00132	-3.4458	-1.21704	-0.629662	391224482	GNAI3	G protein subunit alpha i3
ILMN_1749591	0.0105	0.00132	3.4455	-1.21782	0.768665	167466214	ITGAL	integrin subunit alpha L
ILMN_1773245	0.0105	0.00132	3.44425	-1.22113	0.583335	612149802	CCL3L1	C-C motif chemokine ligand 3 like 1
ILMN_1688702	0.0105	0.00133	-3.44218	-1.22662	-0.774258	157412254	PJA2	praja ring finger ubiquitin ligase 2
ILMN_1810299	0.0106	0.00135	3.43815	-1.23728	0.584811	295844830	PARP8	poly(ADP-ribose) polymerase family member 8
ILMN_2041788	0.0107	0.00135	-3.43632	-1.24211	-0.820069	537544620	PLS3	plastin 3
ILMN_1664424	0.0107	0.00135	-3.43622	-1.24239	-0.757267	219521824	ZBED5	zinc finger BED-type containing 5
ILMN_2134224	0.0108	0.00139	3.42822	-1.26351	0.79722	170016076	ATP13A1	ATPase 13A1
ILMN_1654324	0.0109	0.00139	-3.42729	-1.26598	-0.649525	105990530	HEYL	hes related family bHLH transcription factor with YRPW motif-like
ILMN_1691112	0.0109	0.00139	-3.42669	-1.26756	-0.685734	134244279	PIGN	phosphatidylinositol glycan anchor biosynthesis class N
ILMN_1803744	0.0109	0.0014	-3.42408	-1.27443	-0.62202	542133057	VIMP	VCP interacting membrane selenoprotein
ILMN_1758941	0.0109	0.00141	-3.42336	-1.27634	-0.692442	115430111	REEP5	receptor accessory protein 5
ILMN_1676629	0.011	0.00142	-3.4205	-1.2839	-0.770015	1008806538	INSIG2	insulin induced gene 2
ILMN_2400613	0.011	0.00142	-3.42043	-1.28407	-0.610807	297747324	SNX7	sorting nexin 7
ILMN_1708427	0.011	0.00143	-3.41837	-1.28949	-0.581662	221316763	KPNA3	karyopherin subunit alpha 3
ILMN_1702384	0.011	0.00143	-3.41831	-1.28966	-0.605685	110227592	ZNF706	zinc finger protein 706
ILMN_1742260	0.011	0.00143	3.41776	-1.29111	0.606688	566559868	SSFA2	sperm specific antigen 2
ILMN_2379080	0.011	0.00143	-3.41771	-1.29124	-0.748417	46447822	NFATC2IP	nuclear factor of activated T-cells 2 interacting protein
ILMN_1805842	0.011	0.00143	-3.41756	-1.29164	-1.01398	228480203	FHL1	four and a half LIM domains 1
ILMN_1806601	0.0111	0.00144	-3.41595	-1.29588	-0.691848	149193318	GRSF1	G-rich RNA sequence binding factor 1
ILMN_2402392	0.0111	0.00144	-3.41508	-1.29818	-1.14908	366392936	COL8A1	collagen type VIII alpha 1 chain
ILMN_1773388	0.0111	0.00144	3.41383	-1.30148	0.760331	557948006	KIAA0226L	KIAA0226 like
ILMN_1718023	0.0112	0.00146	-3.40985	-1.31194	-0.610283	23510450	APEH	acylaminoacyl-peptide hydrolase
ILMN_2394250	0.0112	0.00146	-3.40912	-1.31388	-0.759994	307344639	PLEKHA1	pleckstrin homology domain containing A1
ILMN_1739798	0.0112	0.00147	-3.40815	-1.31643	-0.652222	19923976	MALSU1	mitochondrial assembly of ribosomal large subunit 1
ILMN_1756669	0.0113	0.00147	-3.40745	-1.31825	-0.611404	930425323	POGK	pogo transposable element with KRAB domain
ILMN_1656625	0.0113	0.00148	-3.40606	-1.32193	-0.737869	214829145	RPS24	ribosomal protein S24
ILMN_1730077	0.0113	0.00148	-3.40433	-1.32648	-0.610853	556695435	RPUSD2	RNA pseudouridylate synthase domain containing 2
ILMN_1679655	0.0114	0.00149	-3.40359	-1.32843	-0.68092	147904339	WDR82	WD repeat domain 82
ILMN_1761113	0.0114	0.00149	-3.40246	-1.3314	-0.622089	224451125	GNL2	G protein nucleolar 2
ILMN_1707484	0.0115	0.00151	-3.3989	-1.34075	-0.603017	41393576	GEMIN6	gem nuclear organelle associated protein 6
ILMN_1711023	0.0115	0.00151	-3.39738	-1.34473	-0.76463	499591434	CDK5RAP1	CDK5 regulatory subunit associated protein 1
ILMN_1709265	0.0116	0.00152	-3.39577	-1.34898	-0.615487	237858653	RNF170	ring finger protein 170
ILMN_1675062	0.0116	0.00152	-3.39575	-1.34904	-1.10373	365733632	MYL9	myosin light chain 9
ILMN_1657803	0.0116	0.00152	-3.39562	-1.34938	-0.819253	184172391	CFH	complement factor H
ILMN_2179018	0.0116	0.00152	-3.39534	-1.3501	-0.74789	39753951	NDUFAB1	NADH:ubiquinone oxidoreductase subunit AB1
ILMN_1685480	0.0116	0.00153	-3.3942	-1.3531	-0.720737	386642858	TARS	threonyl-tRNA synthetase
ILMN_1811426	0.0116	0.00153	-3.39309	-1.356	-0.803636	301336135	TMTC1	transmembrane and tetratricopeptide repeat containing 1
ILMN_1717855	0.0116	0.00154	-3.39227	-1.35815	-0.618971	88999575	PFDN1	prefoldin subunit 1
ILMN_2387599	0.0116	0.00154	-3.39205	-1.35873	-0.674675	313747550	C20orf24	chromosome 20 open reading frame 24
ILMN_1744649	0.0116	0.00154	-3.39161	-1.3599	-0.601922	574957087	PSMB5	proteasome subunit beta 5
ILMN_1681283	0.0117	0.00154	3.39087	-1.36183	0.627212	194473733	HIF1A	hypoxia inducible factor 1 alpha subunit
ILMN_1832208	0.0117	0.00155	-3.38995	-1.36424	-0.597028	15680102	TMEM33	transmembrane protein 33
ILMN_1761945	0.0117	0.00155	3.38989	-1.36441	0.655673	208431708	FGFBP2	fibroblast growth factor binding protein 2
ILMN_1691376	0.0117	0.00155	-3.38929	-1.36599	-0.847096	168480146	JAG1	jagged 1
ILMN_1667022	0.0117	0.00155	3.38898	-1.36681	0.597355	355477265	PASK	PAS domain containing serine/threonine kinase
ILMN_1695299	0.0117	0.00155	-3.38876	-1.36739	-1.01735	383932336	PDLIM3	PDZ and LIM domain 3
ILMN_2374770	0.0117	0.00155	-3.38824	-1.36873	-0.733148	332634737	TAX1BP1	Tax1 binding protein 1
ILMN_1753002	0.0117	0.00156	-3.38659	-1.37308	-0.652249	254281336	RAB2B	RAB2B, member RAS oncogene family
ILMN_1695290	0.0118	0.00157	-3.38492	-1.37745	-0.737365	201861792	FERMT2	fermitin family member 2
ILMN_1726391	0.0118	0.00157	-3.38456	-1.3784	-0.609269	110618246	MRPL39	mitochondrial ribosomal protein L39
ILMN_2067656	0.0118	0.00157	-3.38431	-1.37905	-0.710938	209969683	CCND2	cyclin D2
ILMN_1654398	0.0118	0.00157	-3.38427	-1.37915	-0.838841	663070934	RGL1	ral guanine nucleotide dissociation stimulator like 1
ILMN_1808374	0.0118	0.00157	-3.38376	-1.38049	-0.849246	109633042	SNTB2	syntrophin beta 2
ILMN_1715508	0.0119	0.00159	-3.3812	-1.38719	-0.881016	62953139	NNMT	nicotinamide N-methyltransferase
ILMN_1803788	0.0119	0.00159	-3.38066	-1.38863	-0.761375	294345473	LGALS3	lectin, galactoside binding soluble 3
ILMN_1659960	0.0119	0.00159	3.38033	-1.38947	0.709701	384381473	IL4I1	interleukin 4 induced 1
ILMN_1682658	0.0119	0.00159	-3.3798	-1.39086	-0.639335	197116362	EPM2AIP1	EPM2A interacting protein 1
ILMN_2088437	0.0119	0.0016	3.379	-1.39296	1.25387	68348719	CX3CR1	C-X3-C motif chemokine receptor 1
ILMN_1815292	0.0119	0.0016	-3.37875	-1.39361	-0.880299	72187675	RPL7	ribosomal protein L7
ILMN_1717207	0.012	0.00161	3.37601	-1.40079	0.816063	73620940	MMP25	matrix metallopeptidase 25
ILMN_2192245	0.012	0.00161	-3.3759	-1.40108	-0.830131	1022202705	PLN	phospholamban
ILMN_1768271	0.012	0.00161	-3.37515	-1.40304	-0.612589	527122086	SMAP1	small ArfGAP 1
ILMN_1765409	0.012	0.00162	-3.37415	-1.40565	-0.597236	322309179	STAM	signal transducing adaptor molecule
ILMN_1784286	0.0121	0.00163	-3.37073	-1.41461	-1.11261	161377459	NDUFA1	NADH:ubiquinone oxidoreductase subunit A1
ILMN_1652825	0.0122	0.00164	3.3696	-1.41758	0.77661	222136574	IL10RA	interleukin 10 receptor subunit alpha
ILMN_1678966	0.0122	0.00164	-3.3692	-1.4186	-0.726994	83776586	SNRPF	small nuclear ribonucleoprotein polypeptide F
ILMN_1806123	0.0122	0.00164	-3.36896	-1.41925	-0.670594	223468570	MRPL23	mitochondrial ribosomal protein L23
ILMN_1768505	0.0122	0.00165	-3.36781	-1.42226	-0.824939	26787975	IL13RA1	interleukin 13 receptor subunit alpha 1
ILMN_2189936	0.0122	0.00165	-3.36657	-1.4255	-1.20587	453040294	RPL36AL	ribosomal protein L36a like
ILMN_1792538	0.0123	0.00167	3.36215	-1.43705	0.792322	61676094	CD7	CD7 molecule
ILMN_1685854	0.0123	0.00168	-3.36149	-1.43877	-0.806862	55770873	IGIP	IgA inducing protein
ILMN_1675674	0.0124	0.00169	-3.35927	-1.44457	-0.634887	307344659	UBE4B	ubiquitination factor E4B
ILMN_1744046	0.0124	0.00169	-3.35891	-1.4455	-0.607176	189242610	DIAPH2	diaphanous related formin 2
ILMN_1793410	0.0125	0.0017	-3.35602	-1.45306	-0.621149	208879457	SNTB1	syntrophin beta 1
ILMN_1703427	0.0125	0.00171	3.35514	-1.45533	0.585267	520261968	SON	SON DNA binding protein
ILMN_2173004	0.0125	0.00171	-3.355	-1.4557	-0.826795	62865646	RAB8B	RAB8B, member RAS oncogene family
ILMN_1709164	0.0125	0.00171	3.35493	-1.45589	0.697652	343780964	SNX29P2	sorting nexin 29 pseudogene 2
ILMN_1700915	0.0126	0.00171	-3.35364	-1.45925	-0.752183	323462179	BMI1	BMI1 proto-oncogene, polycomb ring finger
ILMN_2388800	0.0126	0.00172	-3.35345	-1.45975	-0.852235	315467835	PLPP3	phospholipid phosphatase 3
ILMN_1786976	0.0126	0.00172	-3.35331	-1.46012	-0.814569	34577103	RAB22A	RAB22A, member RAS oncogene family
ILMN_1694240	0.0126	0.00172	-3.35165	-1.46445	-0.589179	169790828	MAP2K1	mitogen-activated protein kinase kinase 1
ILMN_1690806	0.0126	0.00173	-3.35075	-1.4668	-0.775849	158819030	HACD2	3-hydroxyacyl-CoA dehydratase 2
ILMN_1760027	0.0126	0.00173	3.3507	-1.46692	0.783043	187608471	WAS	Wiskott-Aldrich syndrome
ILMN_1761981	0.0126	0.00173	-3.3504	-1.4677	-0.939987	574286783	FAM96A	family with sequence similarity 96 member A
ILMN_1777449	0.0126	0.00173	-3.34959	-1.46983	-0.600332	151105222	IFT74	intraflagellar transport 74
ILMN_1792587	0.0126	0.00174	-3.34915	-1.47095	-0.711076	91208441	VPS4B	vacuolar protein sorting 4 homolog B
ILMN_2106902	0.0126	0.00174	-3.34885	-1.47175	-0.71679	146231981	FOXN3	forkhead box N3
ILMN_1679555	0.0126	0.00174	-3.34877	-1.47194	-0.604923	395132477	TIMM23	translocase of inner mitochondrial membrane 23
ILMN_1651429	0.0126	0.00174	-3.34861	-1.47237	-0.631639	46370092	SELM	selenoprotein M
ILMN_1751378	0.0126	0.00174	-3.3485	-1.47265	-0.595864	40068503	RARS	arginyl-tRNA synthetase
ILMN_1683044	0.0127	0.00174	-3.34804	-1.47386	-0.649349	613410240	PPP1R2	protein phosphatase 1 regulatory inhibitor subunit 2
ILMN_1728660	0.0127	0.00174	-3.34795	-1.4741	-0.638522	94538353	PMPCB	peptidase, mitochondrial processing beta subunit
ILMN_1755909	0.0127	0.00174	-3.34746	-1.47538	-0.668394	40804466	GID8	GID complex subunit 8 homolog
ILMN_2415722	0.0127	0.00174	-3.34741	-1.4755	-1.11516	459642367	RPS29	ribosomal protein S29
ILMN_1691181	0.0127	0.00175	-3.34697	-1.47664	-0.786628	151101291	TMX1	thioredoxin related transmembrane protein 1
ILMN_1682332	0.0127	0.00176	-3.34521	-1.48123	-0.796939	375268686	GYPC	glycophorin C (Gerbich blood group)
ILMN_1685703	0.0127	0.00176	-3.34519	-1.48128	-0.618046	225579042	ACOX2	acyl-CoA oxidase 2
ILMN_1683859	0.0127	0.00176	-3.34476	-1.4824	-0.61448	209571525	SLC7A1	solute carrier family 7 member 1
ILMN_2204876	0.0128	0.00177	-3.34246	-1.48839	-0.661265	190341090	FLVCR2	feline leukemia virus subgroup C cellular receptor family member 2
ILMN_1753279	0.0128	0.00177	-3.34155	-1.49075	-0.75038	52426775	HNRNPA0	heterogeneous nuclear ribonucleoprotein A0
ILMN_1684746	0.0128	0.00178	-3.34077	-1.49279	-0.653382	198041774	IPO11	importin 11
ILMN_2144088	0.0128	0.00178	-3.34016	-1.49437	-0.686981	567757577	FDFT1	farnesyl-diphosphate farnesyltransferase 1
ILMN_2374244	0.0128	0.00178	-3.33994	-1.49496	-1.02282	153281166	DYRK2	dual specificity tyrosine phosphorylation regulated kinase 2
ILMN_1802397	0.0129	0.00179	-3.33814	-1.49964	-0.738298	574957083	GNA11	G protein subunit alpha 11
ILMN_1762764	0.0129	0.0018	-3.33731	-1.50178	-0.801569	961349539	SH3BGRL2	SH3 domain binding glutamate rich protein like 2
ILMN_2175712	0.0129	0.0018	-3.33642	-1.5041	-0.85998	308199473	NDUFA11	NADH:ubiquinone oxidoreductase subunit A11
ILMN_2221673	0.0129	0.0018	-3.33611	-1.50492	-0.590626	224589113	ASNSD1	asparagine synthetase domain containing 1
ILMN_1728639	0.013	0.00181	3.33396	-1.51051	0.884845	348041250	FCGR3B	Fc fragment of IgG receptor IIIb
ILMN_1709032	0.013	0.00181	-3.33351	-1.51168	-0.799323	364502962	FYCO1	FYVE and coiled-coil domain containing 1
ILMN_1772278	0.013	0.00182	-3.3332	-1.51249	-0.650133	225543460	TANC1	tetratricopeptide repeat, ankyrin repeat and coiled-coil containing 1
ILMN_1723467	0.013	0.00182	-3.33284	-1.51342	-0.67538	182519230	ITGB1	integrin subunit beta 1
ILMN_2153916	0.013	0.00182	-3.3322	-1.51508	-0.607593	147901657	HSPA2	heat shock protein family A (Hsp70) member 2
ILMN_1733690	0.013	0.00182	-3.33203	-1.51553	-0.620578	330864784	AKAP7	A-kinase anchoring protein 7
ILMN_1680344	0.013	0.00183	-3.33147	-1.51697	-0.893362	140560918	MYOM1	myomesin 1
ILMN_2067370	0.0131	0.00183	-3.32977	-1.52141	-0.711903	83776586	SNRPF	small nuclear ribonucleoprotein polypeptide F
ILMN_1796458	0.0131	0.00184	-3.32926	-1.52273	-0.587715	27374999	GABARAPL2	GABA type A receptor associated protein like 2
ILMN_1769810	0.0131	0.00185	-3.32766	-1.52687	-0.693788	51944964	ARL6IP5	ADP ribosylation factor like GTPase 6 interacting protein 5
ILMN_1761260	0.0132	0.00186	-3.32522	-1.53322	-0.667633	510937002	COBLL1	cordon-bleu WH2 repeat protein like 1
ILMN_1760954	0.0132	0.00187	-3.3235	-1.53769	-0.712956	755571530	DENR	density regulated re-initiation and release factor
ILMN_1704557	0.0132	0.00187	-3.32278	-1.53955	-0.610694	440546393	RPS6KB1	ribosomal protein S6 kinase B1
ILMN_2256765	0.0132	0.00187	-3.32236	-1.54064	-0.621013	118402577	CDC16	cell division cycle 16
ILMN_1723177	0.0133	0.00188	-3.32163	-1.54252	-0.594055	213385321	ANAPC5	anaphase promoting complex subunit 5
ILMN_1809488	0.0133	0.00188	-3.32139	-1.54315	-0.76727	162417970	SPCS2	signal peptidase complex subunit 2
ILMN_1654542	0.0133	0.00188	-3.32057	-1.54527	-0.64161	254540106	FAM172A	family with sequence similarity 172 member A
ILMN_1713892	0.0133	0.00189	-3.31943	-1.54823	-0.77674	961525474	SMIM14	small integral membrane protein 14
ILMN_1796629	0.0133	0.00189	-3.31869	-1.55015	-0.681289	260593648	EDNRA	endothelin receptor type A
ILMN_1768510	0.0133	0.00189	-3.31862	-1.55033	-0.792544	635574598	MAN2B2	mannosidase alpha class 2B member 2
ILMN_1806804	0.0133	0.0019	-3.31799	-1.55196	-0.702528	82880644	USP14	ubiquitin specific peptidase 14
ILMN_1812638	0.0134	0.0019	-3.31703	-1.55446	-0.633483	51479155	ATP5L	ATP synthase, H+ transporting, mitochondrial Fo complex subunit G
ILMN_2231928	0.0134	0.00192	3.31437	-1.56135	0.636225	11342663	MX2	MX dynamin like GTPase 2
ILMN_1695423	0.0134	0.00192	-3.31402	-1.56226	-0.760325	319738657	CD9	CD9 molecule
ILMN_1769575	0.0135	0.00192	-3.31308	-1.5647	-0.621408	328927054	JAM3	junctional adhesion molecule 3
ILMN_1766914	0.0135	0.00192	-3.31287	-1.56525	-0.918971	310923209	MFAP4	microfibrillar associated protein 4
ILMN_2175465	0.0135	0.00194	-3.31036	-1.57173	-0.639615	18491027	RSL24D1	ribosomal L24 domain containing 1
ILMN_1807710	0.0136	0.00195	-3.30891	-1.57549	-0.6745	427918073	HINT1	histidine triad nucleotide binding protein 1
ILMN_2223941	0.0136	0.00195	-3.30803	-1.57776	-0.78303	186928842	FBLN5	fibulin 5
ILMN_2168449	0.0136	0.00195	-3.3076	-1.57889	-0.660355	68509925	DHX15	DEAH-box helicase 15
ILMN_1811997	0.0136	0.00196	-3.30589	-1.58331	-0.592176	523498727	RNF115	ring finger protein 115
ILMN_1792671	0.0136	0.00196	-3.30576	-1.58365	-0.582188	61742163	C12orf29	chromosome 12 open reading frame 29
ILMN_1742544	0.0136	0.00196	-3.30562	-1.58401	-0.950619	301069377	MEF2C	myocyte enhancer factor 2C
ILMN_1781039	0.0137	0.00198	-3.30261	-1.5918	-0.585466	974576798	VPS26A	VPS26, retromer complex component A
ILMN_1657361	0.0137	0.00198	-3.30247	-1.59216	-0.699436	156071505	CBX7	chromobox 7
ILMN_1682099	0.0137	0.00198	-3.30192	-1.59357	-0.674093	756140805	TNFAIP8L3	TNF alpha induced protein 8 like 3
ILMN_1806778	0.0138	0.00199	-3.30133	-1.59511	-0.800643	321117171	UBE2E1	ubiquitin conjugating enzyme E2 E1
ILMN_1714586	0.0138	0.00199	-3.30106	-1.5958	-0.597557	1001184372	VGLL3	vestigial like family member 3
ILMN_1676563	0.0139	0.00201	-3.29712	-1.606	-0.806914	190014575	HTRA1	HtrA serine peptidase 1
ILMN_1719064	0.0139	0.00201	-3.29684	-1.6067	-0.940759	959092931	KCTD10	potassium channel tetramerization domain containing 10
ILMN_1696512	0.0139	0.00202	3.29521	-1.61092	0.692858	970841890	AHSP	alpha hemoglobin stabilizing protein
ILMN_1677511	0.014	0.00204	3.29241	-1.61816	1.10255	574956975	PTGS2	prostaglandin-endoperoxide synthase 2
ILMN_1670383	0.0142	0.00207	-3.28759	-1.63058	-0.732067	291084608	PCDH7	protocadherin 7
ILMN_1722905	0.0142	0.00207	-3.28655	-1.63326	-0.649665	1013369510	MRPS11	mitochondrial ribosomal protein S11
ILMN_2384241	0.0142	0.00208	-3.28488	-1.63757	-0.728749	133908632	TGFBR2	transforming growth factor beta receptor 2
ILMN_1682232	0.0143	0.0021	-3.28184	-1.64541	-0.630035	225735604	MIER1	MIER1 transcriptional regulator
ILMN_2395926	0.0143	0.0021	-3.28148	-1.64633	-0.765753	51702244	MANBAL	mannosidase beta like
ILMN_2222234	0.0143	0.00211	-3.28049	-1.64888	-0.837205	5453548	PRDX4	peroxiredoxin 4
ILMN_2199768	0.0144	0.00212	-3.27805	-1.65517	-0.873724	533869414	SLITRK4	SLIT and NTRK like family member 4
ILMN_2150000	0.0145	0.00213	-3.27629	-1.6597	-0.587784	56676383	EMC7	ER membrane protein complex subunit 7
ILMN_1878029	0.0145	0.00213	-3.27599	-1.66047	-0.660308	21750379	ZBTB20	zinc finger and BTB domain containing 20
ILMN_1844692	0.0145	0.00214	-3.2756	-1.66148	-0.882655	146260269	FOXO3	forkhead box O3
ILMN_1734543	0.0146	0.00217	3.27037	-1.67493	0.701451	940373636	PTPRE	protein tyrosine phosphatase, receptor type E
ILMN_1732705	0.0146	0.00218	-3.26893	-1.67863	-0.588239	98986456	HCFC1	host cell factor C1
ILMN_1736911	0.0147	0.00218	-3.26819	-1.68054	-0.759394	260763920	TMOD1	tropomodulin 1
ILMN_1684289	0.0147	0.00219	-3.26715	-1.68321	-0.744815	208879455	PNPO	pyridoxamine 5'-phosphate oxidase
ILMN_1789196	0.0147	0.00219	-3.26654	-1.68478	-0.758377	47519615	TPM2	tropomyosin 2 (beta)
ILMN_2306565	0.0147	0.00219	-3.26608	-1.68596	-0.702968	240848542	MTX2	metaxin 2
ILMN_1741477	0.0148	0.0022	-3.26438	-1.69034	-0.637079	195963400	SMAD4	SMAD family member 4
ILMN_1685540	0.0148	0.00221	-3.2633	-1.69311	-0.854287	203098097	SHROOM3	shroom family member 3
ILMN_1752927	0.0149	0.00222	-3.26166	-1.69732	-0.710245	205277426	FAM160B1	family with sequence similarity 160 member B1
ILMN_1777745	0.0149	0.00222	-3.26111	-1.69874	-0.656178	568384763	FAM133B	family with sequence similarity 133 member B
ILMN_2066066	0.0149	0.00223	3.26092	-1.69921	1.04403	30172540	HLA-DRB6	major histocompatibility complex, class II, DR beta 6 (pseudogene)
ILMN_1746516	0.0149	0.00223	-3.26019	-1.7011	-0.866628	14591916	RPS25	ribosomal protein S25
ILMN_1796678	0.0149	0.00224	3.25884	-1.70455	1.42005	28302130	HBG1	hemoglobin subunit gamma 1
ILMN_1765204	0.0149	0.00224	-3.25799	-1.70674	-0.711532	515869325	ST13	suppression of tumorigenicity 13 (colon carcinoma) (Hsp70 interacting protein)
ILMN_1678004	0.0149	0.00225	-3.25785	-1.70709	-0.587003	345525394	TMEM41B	transmembrane protein 41B
ILMN_1677200	0.015	0.00225	-3.25753	-1.70792	-0.852477	619328968	CYFIP2	cytoplasmic FMR1 interacting protein 2
ILMN_2300186	0.015	0.00226	-3.25481	-1.71489	-0.749771	83267865	DYNLL1	dynein light chain LC8-type 1
ILMN_1703531	0.015	0.00227	-3.25439	-1.71597	-0.737167	385198082	S1PR3	sphingosine-1-phosphate receptor 3
ILMN_1804834	0.015	0.00227	-3.25401	-1.71696	-0.749417	1046354255	OARD1	O-acyl-ADP-ribose deacylase 1
ILMN_1807300	0.0151	0.00227	-3.25347	-1.71833	-0.678555	325121002	PKD2	polycystin 2, transient receptor potential cation channel
ILMN_1660847	0.0151	0.00228	3.25274	-1.7202	0.679034	223941849	PFKFB3	6-phosphofructo-2-kinase/fructose-2,6-biphosphatase 3
ILMN_1710280	0.0151	0.00228	3.25163	-1.72306	0.660771	300934755	TUBB1	tubulin beta 1 class VI
ILMN_2321451	0.0151	0.00229	-3.25139	-1.72367	-0.628206	51477709	HNRNPD	heterogeneous nuclear ribonucleoprotein D
ILMN_1652379	0.0151	0.00229	-3.25049	-1.72596	-0.666176	294862268	SUCLG2	succinate-CoA ligase GDP-forming beta subunit
ILMN_2371055	0.0152	0.0023	-3.24851	-1.73104	-0.77968	33359681	EFNA1	ephrin A1
ILMN_2318643	0.0152	0.00231	3.24821	-1.73181	0.648516	522838230	TGIF1	TGFB induced factor homeobox 1
ILMN_2163796	0.0152	0.00231	-3.2481	-1.73209	-0.660051	440918671	RABGGTB	Rab geranylgeranyltransferase beta subunit
ILMN_2352563	0.0152	0.00231	-3.2475	-1.73363	-0.620333	93588613	CLDND1	claudin domain containing 1
ILMN_2408001	0.0152	0.00231	-3.24738	-1.73394	-0.701555	557786127	RFWD2	ring finger and WD repeat domain 2
ILMN_1756360	0.0152	0.00232	-3.24608	-1.73728	-1.59387	16117790	RPL35A	ribosomal protein L35a
ILMN_1775937	0.0153	0.00232	-3.24539	-1.73902	-0.676314	387598069	DDB1	damage specific DNA binding protein 1
ILMN_1657547	0.0153	0.00233	-3.24448	-1.74136	-0.662691	63054847	CCDC34	coiled-coil domain containing 34
ILMN_1726169	0.0154	0.00235	-3.24221	-1.74716	-0.663724	526253081	EDF1	endothelial differentiation related factor 1
ILMN_1784641	0.0154	0.00235	-3.2413	-1.74951	-0.827539	221136942	NDUFA3	NADH:ubiquinone oxidoreductase subunit A3
ILMN_1699160	0.0154	0.00236	3.23964	-1.75374	0.878978	21614549	ITK	IL2 inducible T-cell kinase
ILMN_1662839	0.0155	0.00237	-3.23849	-1.7567	-0.681224	307344638	PLEKHA1	pleckstrin homology domain containing A1
ILMN_1691949	0.0155	0.00238	-3.23763	-1.75889	-0.643141	157841228	LOC728554	THO complex 3 pseudogene
ILMN_1897741	0.0155	0.00238	-3.23752	-1.75917	-0.635473	10855524	2023-03-06	membrane associated ring-CH-type finger 6
ILMN_2089329	0.0155	0.00238	-3.23696	-1.76059	-0.761725	972781234	SPRY2	sprouty RTK signaling antagonist 2
ILMN_2324998	0.0155	0.00238	-3.23631	-1.76226	-0.601086	111038127	NGDN	neuroguidin
ILMN_2361807	0.0156	0.0024	3.23366	-1.76904	0.663523	256818815	OS9	OS9, endoplasmic reticulum lectin
ILMN_1656393	0.0156	0.0024	3.23349	-1.76948	0.588145	299115259	PPP2R3A	protein phosphatase 2 regulatory subunit B''alpha
ILMN_1719641	0.0156	0.00241	-3.23317	-1.77029	-0.863385	262050671	SMOC2	SPARC related modular calcium binding 2
ILMN_2207363	0.0157	0.00242	-3.23118	-1.77536	-0.608784	222144308	RABAC1	Rab acceptor 1
ILMN_2357577	0.0157	0.00242	-3.23026	-1.77771	-0.623452	94557298	PRKAA1	protein kinase AMP-activated catalytic subunit alpha 1
ILMN_2232166	0.0157	0.00243	-3.22965	-1.77926	-0.668238	554790308	CCDC90B	coiled-coil domain containing 90B
ILMN_1748908	0.0157	0.00243	-3.22964	-1.77931	-0.584964	201862209	PROSC	proline synthetase cotranscribed homolog (bacterial)
ILMN_2214910	0.0157	0.00243	-3.22931	-1.78013	-0.717848	55774978	EPHB4	EPH receptor B4
ILMN_1763694	0.0157	0.00243	-3.22894	-1.78109	-0.610664	762205502	RSPRY1	ring finger and SPRY domain containing 1
ILMN_1805827	0.0158	0.00245	-3.22691	-1.78627	-0.650903	78482607	PPA1	pyrophosphatase (inorganic) 1
ILMN_2406501	0.0158	0.00246	3.22523	-1.79055	0.896489	1018191628	SOD2	superoxide dismutase 2, mitochondrial
ILMN_2152257	0.0159	0.00247	-3.22347	-1.79505	-0.757855	44890054	SSTR2	somatostatin receptor 2
ILMN_1792997	0.0159	0.00247	-3.22306	-1.79608	-0.832586	238624144	NPTN	neuroplastin
ILMN_1766024	0.0159	0.00248	-3.22226	-1.79812	-0.746103	22538791	PDCD10	programmed cell death 10
ILMN_1718932	0.016	0.00248	-3.22149	-1.80008	-0.619726	169790955	MTRR	5-methyltetrahydrofolate-homocysteine methyltransferase reductase
ILMN_1800612	0.016	0.00249	-3.22141	-1.8003	-0.620669	746816133	VBP1	VHL binding protein 1
ILMN_1669584	0.016	0.00249	3.22103	-1.80128	0.628976	212549550	ILF3	interleukin enhancer binding factor 3
ILMN_2313730	0.016	0.00249	-3.2207	-1.8021	-0.709943	111494249	RHOC	ras homolog family member C
ILMN_1766925	0.016	0.0025	-3.21874	-1.8071	-0.725492	333944011	CDH13	cadherin 13
ILMN_1686194	0.0161	0.00251	-3.21734	-1.81066	-0.611213	663070939	CWC27	CWC27 spliceosome associated protein homolog
ILMN_1661266	0.0161	0.00252	3.2169	-1.81178	1.44225	345461082	HLA-DQB1	major histocompatibility complex, class II, DQ beta 1
ILMN_1730101	0.0161	0.00252	-3.2162	-1.81357	-0.593604	291327520	GSPT2	G1 to S phase transition 2
ILMN_1776173	0.0161	0.00253	-3.21511	-1.81634	-0.641359	325652102	PSMD7	proteasome 26S subunit, non-ATPase 7
ILMN_1801441	0.0163	0.00257	-3.20986	-1.82971	-0.652983	188528643	RFTN2	raftlin family member 2
ILMN_1733680	0.0165	0.00261	-3.20435	-1.84371	-0.637463	410442541	AZI2	5-azacytidine induced 2
ILMN_1667692	0.0166	0.00262	-3.20227	-1.84901	-0.905487	61676177	PTGIS	prostaglandin I2 (prostacyclin) synthase
ILMN_1694466	0.0166	0.00263	-3.20046	-1.85359	-0.631774	57165426	ZBED1	zinc finger BED-type containing 1
ILMN_1748968	0.0166	0.00263	-3.20043	-1.85368	-0.583305	196162715	ATG10	autophagy related 10
ILMN_1656134	0.0167	0.00264	-3.19944	-1.85618	-0.641113	1015576842	CNOT7	CCR4-NOT transcription complex subunit 7
ILMN_1782890	0.0167	0.00264	-3.19935	-1.85642	-0.709199	223718115	SLC25A3	solute carrier family 25 member 3
ILMN_1772946	0.0167	0.00265	-3.19841	-1.85882	-0.642507	142976674	STRN3	striatin 3
ILMN_2404085	0.0167	0.00266	-3.19759	-1.86087	-0.774076	38016917	CLIP1	CAP-Gly domain containing linker protein 1
ILMN_1676448	0.0167	0.00266	-3.19653	-1.86358	-0.661965	751868087	WDFY1	WD repeat and FYVE domain containing 1
ILMN_2140700	0.0168	0.00267	3.19621	-1.86438	0.799846	154937358	CRIPAK	cysteine rich PAK1 inhibitor
ILMN_1664956	0.0168	0.00267	-3.1957	-1.86568	-0.65023	46370096	SSU72	SSU72 homolog, RNA polymerase II CTD phosphatase
ILMN_1674337	0.0168	0.00268	-3.19492	-1.86765	-0.660029	206725527	FKBP2	FK506 binding protein 2
ILMN_1736814	0.0168	0.00268	-3.19485	-1.86784	-0.73212	222418789	CLNS1A	chloride nucleotide-sensitive channel 1A
ILMN_2405233	0.0168	0.00268	-3.19438	-1.86902	-0.644613	568384707	FAM133B	family with sequence similarity 133 member B
ILMN_1688971	0.0168	0.00268	-3.1942	-1.86949	-0.677796	740086370	NOL11	nucleolar protein 11
ILMN_1802519	0.0168	0.00268	-3.19415	-1.8696	-0.689968	532164688	VPS36	vacuolar protein sorting 36 homolog
ILMN_2174127	0.0168	0.00269	-3.19314	-1.87219	-0.670675	54792128	DCBLD2	discoidin, CUB and LCCL domain containing 2
ILMN_1815682	0.0168	0.00269	-3.19242	-1.87399	-0.627405	54607103	HMCES	5-hydroxymethylcytosine (hmC) binding, ES cell-specific
ILMN_1722066	0.0169	0.00271	-3.19063	-1.87854	-0.720393	557878643	ARMC1	armadillo repeat containing 1
ILMN_1714527	0.0169	0.00271	-3.18984	-1.88054	-0.625006	42544205	VAMP3	vesicle associated membrane protein 3
ILMN_2279961	0.017	0.00272	-3.18917	-1.88224	-0.730002	169790831	LAMP2	lysosomal associated membrane protein 2
ILMN_1750693	0.017	0.00272	-3.18904	-1.88256	-0.814542	635172854	SSR1	signal sequence receptor subunit 1
ILMN_1752899	0.017	0.00272	3.18833	-1.88436	1.17524	148539885	BCL11A	B-cell CLL/lymphoma 11A
ILMN_1771593	0.017	0.00273	-3.18786	-1.88556	-0.638044	968121913	RRM1	ribonucleotide reductase catalytic subunit M1
ILMN_2364768	0.0171	0.00275	-3.18537	-1.89186	-0.979498	116008187	MYLK	myosin light chain kinase
ILMN_1749709	0.0173	0.00279	-3.18026	-1.90479	-0.612811	363807351	NDUFB11	NADH:ubiquinone oxidoreductase subunit B11
ILMN_1754178	0.0174	0.0028	-3.17813	-1.91019	-0.672589	169646436	GDI2	GDP dissociation inhibitor 2
ILMN_1807919	0.0174	0.0028	-3.17806	-1.91035	-0.581818	808688337	TNS1	tensin 1
ILMN_1733559	0.0174	0.00281	-3.17727	-1.91237	-2.3616	225637499	RNA28S5	RNA, 28S ribosomal 5
ILMN_1709634	0.0174	0.00282	-3.176	-1.91556	-0.599879	93277097	CMBL	carboxymethylenebutenolidase homolog
ILMN_1776352	0.0174	0.00282	-3.17581	-1.91606	-0.654208	313482849	BLOC1S5	biogenesis of lysosomal organelles complex 1 subunit 5
ILMN_1728132	0.0175	0.00284	-3.17391	-1.92084	-0.818821	937827786	LDHB	lactate dehydrogenase B
ILMN_1798177	0.0176	0.00284	-3.17297	-1.92322	-0.960763	323276619	CHURC1	churchill domain containing 1
ILMN_1796063	0.0176	0.00285	-3.17263	-1.92408	-0.743544	725798593	TRIM44	tripartite motif containing 44
ILMN_1701930	0.0176	0.00285	-3.17195	-1.92581	-0.821567	83376127	EEF1B2	eukaryotic translation elongation factor 1 beta 2
ILMN_2389151	0.0177	0.00288	-3.16846	-1.93463	-0.663383	48255965	UGP2	UDP-glucose pyrophosphorylase 2
ILMN_1671221	0.0177	0.00288	-3.1681	-1.93553	-0.62324	662236797	GAPVD1	GTPase activating protein and VPS9 domains 1
ILMN_2082324	0.0177	0.00289	-3.16672	-1.939	-0.600529	554790328	SLC36A4	solute carrier family 36 member 4
ILMN_2323385	0.0178	0.0029	-3.16587	-1.94115	-0.772027	301601616	TRIM4	tripartite motif containing 4
ILMN_1809495	0.0178	0.0029	-3.16523	-1.94277	-0.582274	45827791	COX8A	cytochrome c oxidase subunit 8A
ILMN_1656537	0.0178	0.00291	-3.16445	-1.94474	-0.86557	1011750891	SNRPN	small nuclear ribonucleoprotein polypeptide N
ILMN_1711766	0.0179	0.00293	-3.16167	-1.95175	-0.629824	160420325	SKP1	S-phase kinase-associated protein 1
ILMN_1778991	0.018	0.00294	-3.16086	-1.95378	-0.648186	299758477	NFIB	nuclear factor I B
ILMN_2376204	0.018	0.00294	3.16085	-1.95381	1.03474	4505034	LTB	lymphotoxin beta
ILMN_1795341	0.018	0.00295	-3.1593	-1.95771	-0.590417	118582268	SRSF1	serine and arginine rich splicing factor 1
ILMN_1785170	0.018	0.00295	-3.15917	-1.95805	-0.697037	532691764	ARMCX2	armadillo repeat containing, X-linked 2
ILMN_2368834	0.018	0.00295	-3.15916	-1.95807	-1.22718	92091585	MYH11	myosin heavy chain 11
ILMN_1807074	0.018	0.00295	-3.15908	-1.95828	-0.598325	4505184	MIF	macrophage migration inhibitory factor (glycosylation-inhibiting factor)
ILMN_2137464	0.018	0.00296	3.15853	-1.95967	0.622606	41406096	DVL3	dishevelled segment polarity protein 3
ILMN_1689318	0.018	0.00296	-3.15836	-1.96009	-0.800721	48374438	NUAK1	NUAK family kinase 1
ILMN_1779677	0.0181	0.00296	-3.15803	-1.96092	-0.684563	297307112	ZCCHC6	zinc finger CCHC-type containing 6
ILMN_1703379	0.0181	0.00297	-3.15763	-1.96192	-0.656905	114199474	VPS41	VPS41, HOPS complex subunit
ILMN_1685678	0.0181	0.00297	-3.15662	-1.96448	-0.612191	83376128	EEF1B2	eukaryotic translation elongation factor 1 beta 2
ILMN_1687757	0.0182	0.00298	-3.15564	-1.96694	-0.942502	325652082	AKR1C4	aldo-keto reductase family 1, member C4
ILMN_1792078	0.0182	0.00298	-3.15564	-1.96695	-0.619851	40807455	RNF114	ring finger protein 114
ILMN_2162328	0.0182	0.003	-3.15386	-1.97143	-0.702568	164663900	PTS	6-pyruvoyltetrahydropterin synthase
ILMN_1807397	0.0183	0.00301	-3.15272	-1.97429	-0.72777	316659417	NDUFB5	NADH:ubiquinone oxidoreductase subunit B5
ILMN_1754969	0.0183	0.00301	-3.15246	-1.97494	-0.842514	506325989	LMCD1	LIM and cysteine rich domains 1
ILMN_2349061	0.0183	0.00301	3.15166	-1.97697	0.801022	98985817	IRF7	interferon regulatory factor 7
ILMN_2161007	0.0184	0.00304	3.1488	-1.98415	0.726554	211059426	GABPB2	GA binding protein transcription factor beta subunit 2
ILMN_1768534	0.0184	0.00304	3.14871	-1.98438	0.841848	197276631	BHLHE40	basic helix-loop-helix family member e40
ILMN_2230862	0.0184	0.00304	-3.14824	-1.98557	-0.653795	296040503	GYG1	glycogenin 1
ILMN_1658283	0.0185	0.00305	-3.14698	-1.98873	-0.710314	313569766	RPL17	ribosomal protein L17
ILMN_2120273	0.0185	0.00306	-3.14636	-1.99029	-0.677403	440918683	AP1S2	adaptor related protein complex 1 sigma 2 subunit
ILMN_1694603	0.0185	0.00307	-3.14531	-1.99293	-0.595971	188536046	SMARCC1	SWI/SNF related, matrix associated, actin dependent regulator of chromatin subfamily c member 1
ILMN_2216852	0.0186	0.00308	-3.14334	-1.99787	-0.595523	183603937	PGK1	phosphoglycerate kinase 1
ILMN_1652065	0.0187	0.0031	-3.14191	-2.00148	-1.00115	449784900	KCNMB1	potassium calcium-activated channel subfamily M regulatory beta subunit 1
ILMN_1657949	0.0187	0.0031	-3.14179	-2.00176	-0.609935	100913214	RHEB	Ras homolog enriched in brain
ILMN_1769388	0.0187	0.0031	3.14158	-2.00229	0.601083	195539329	GJB2	gap junction protein beta 2
ILMN_1756928	0.0187	0.00311	-3.14013	-2.00595	-0.73756	45827774	RTN1	reticulon 1
ILMN_1737462	0.0187	0.00312	-3.13953	-2.00744	-0.841841	194306542	OXR1	oxidation resistance 1
ILMN_2371825	0.0188	0.00312	-3.13931	-2.008	-0.698534	116734848	AGL	amylo-alpha-1, 6-glucosidase, 4-alpha-glucanotransferase
ILMN_1790881	0.0188	0.00314	-3.13739	-2.01282	-0.837468	283135105	HNMT	histamine N-methyltransferase
ILMN_2397188	0.0189	0.00314	-3.13665	-2.01467	-0.655348	53832010	CACNA1H	calcium voltage-gated channel subunit alpha1 H
ILMN_1711838	0.019	0.00319	3.1315	-2.02759	0.812188	388240822	SLC25A24	solute carrier family 25 member 24
ILMN_1675797	0.0191	0.0032	-3.13008	-2.03115	-0.914062	345110631	EPDR1	ependymin related 1
ILMN_1670561	0.0192	0.00322	-3.1276	-2.03736	-0.70826	55925650	TCEAL8	transcription elongation factor A like 8
ILMN_1707124	0.0194	0.00327	-3.12201	-2.05135	-0.686991	1042779736	TFPI	tissue factor pathway inhibitor
ILMN_1653711	0.0194	0.00327	-3.12175	-2.052	-0.60236	313851098	FZD2	frizzled class receptor 2
ILMN_1695422	0.0195	0.00328	3.12089	-2.05416	0.868673	55956787	NCL	nucleolin
ILMN_2410523	0.0195	0.0033	-3.11883	-2.05931	-0.901692	62420883	DDR2	discoidin domain receptor tyrosine kinase 2
ILMN_2143314	0.0196	0.00331	3.11812	-2.06109	0.738387	345842491	SPIB	Spi-B transcription factor
ILMN_1678579	0.0196	0.00332	-3.11632	-2.06557	-0.684521	169790951	CPT2	carnitine palmitoyltransferase 2
ILMN_2283325	0.0197	0.00333	-3.11522	-2.06834	-0.590704	300934785	WLS	wntless Wnt ligand secretion mediator
ILMN_1802027	0.0197	0.00334	-3.11412	-2.07107	-0.676156	324120891	MGST2	microsomal glutathione S-transferase 2
ILMN_1663042	0.0198	0.00337	-3.11096	-2.07897	-0.647514	318037226	SDC4	syndecan 4
ILMN_1745130	0.0198	0.00338	-3.11031	-2.08059	-0.621229	133925798	RBFOX2	RNA binding protein, fox-1 homolog 2
ILMN_1717313	0.0198	0.00338	3.11007	-2.0812	0.584522	71274108	NFKBIE	NFKB inhibitor epsilon
ILMN_1764500	0.0199	0.00339	-3.109	-2.08387	-0.58523	54262137	BRK1	BRICK1, SCAR/WAVE actin nucleating complex subunit
ILMN_1787815	0.02	0.00341	-3.10712	-2.08855	-0.625839	668259454	TRIB3	tribbles pseudokinase 3
ILMN_1768050	0.02	0.00342	-3.10576	-2.09196	-0.728908	226528211	SCOC	short coiled-coil protein
ILMN_1764629	0.02	0.00342	-3.10548	-2.09265	-0.812049	205830421	SLC39A14	solute carrier family 39 member 14
ILMN_1684349	0.02	0.00342	3.10534	-2.093	0.644375	390979670	IL2RB	interleukin 2 receptor subunit beta
ILMN_1781400	0.02	0.00343	-3.10439	-2.09537	-0.638128	258614004	SLC7A2	solute carrier family 7 member 2
ILMN_1703015	0.0201	0.00345	-3.10233	-2.10051	-0.670197	300797236	ZRANB2	zinc finger RANBP2-type containing 2
[truncated: 336 more rows]

## Sheet: mouse model
Gene_name	baseMean	log2FoldChange	lfcSE	stat	pvalue	padj
Spp1	6799.47	1.79393	0.226257	7.92872	2.21419e-15	3.21301e-11
B4galt5	1157.96	0.694426	0.102121	6.80004	1.04593e-11	7.58877e-08
Nr4a1	2715.13	-1.45753	0.218953	-6.65679	2.79866e-11	1.35371e-07
Lilrb4	531.636	1.16695	0.188348	6.19574	5.80112e-10	2.1045e-06
Ctss	7016.3	1.14679	0.202397	5.66605	1.46123e-08	4.24077e-05
Sprr1a	28.9038	1.40096	0.259531	5.39803	6.73775e-08	0.000139674
Vcam1	3274	0.942404	0.174346	5.40535	6.46807e-08	0.000139674
Adam8	655.599	1.10501	0.20703	5.33746	9.42583e-08	0.000170973
Ptpn7	112.506	0.9545	0.184653	5.16916	2.35146e-07	0.00034122
Treml2	51.4253	1.16436	0.227875	5.10964	3.22775e-07	0.000425799
Cd84	655.354	0.992721	0.200415	4.95334	7.2951e-07	0.000690542
Fgr	228.914	0.949489	0.190072	4.99542	5.87085e-07	0.000690542
Gp49a	347.043	1.09383	0.221199	4.94501	7.61399e-07	0.000690542
Hpgds	282.55	1.04101	0.209555	4.96769	6.77538e-07	0.000690542
Slc37a2	374.298	0.879757	0.176828	4.97522	6.51745e-07	0.000690542
Bdnf	250.908	0.831251	0.170065	4.88784	1.01946e-06	0.000761076
Cx3cl1	1175.82	0.619758	0.127126	4.87517	1.08717e-06	0.000761076
Fos	818.257	-1.10371	0.225534	-4.89377	9.89206e-07	0.000761076
Il10ra	621.132	1.00306	0.204618	4.90212	9.48093e-07	0.000761076
Vav1	331.263	1.00821	0.207074	4.86884	1.12257e-06	0.000761076
Tec	156.023	0.853832	0.176853	4.82793	1.37962e-06	0.000870423
Lyz2	25503.9	0.989273	0.206979	4.77958	1.75662e-06	0.0010621
C3ar1	880.612	0.991973	0.209692	4.73061	2.23847e-06	0.00116009
Cd53	994.795	0.985935	0.207989	4.74032	2.13379e-06	0.00116009
Gdf3	207.314	1.09718	0.230813	4.75354	1.99884e-06	0.00116009
Hk3	376.058	0.925909	0.195448	4.73737	2.16507e-06	0.00116009
Nckap1l	928.637	0.877737	0.186228	4.71324	2.43805e-06	0.00121038
Plau	643.385	0.661324	0.14047	4.70794	2.50233e-06	0.00121038
B430306N03Rik	200.293	1.04703	0.224047	4.67325	2.96471e-06	0.00130898
Bcl2a1b	135.866	1.03486	0.221484	4.67241	2.97681e-06	0.00130898
Itgb2	1317.77	0.878404	0.187892	4.67504	2.93891e-06	0.00130898
Sirpa	3458.88	0.738336	0.158625	4.65461	3.24601e-06	0.00138538
Gpnmb	16638.5	0.962387	0.207914	4.62878	3.67831e-06	0.00152503
Adra2a	124.244	-0.852469	0.184692	-4.61561	3.91935e-06	0.00157982
Clec4d	133.403	0.94305	0.20465	4.6081	4.06356e-06	0.00158385
Mpeg1	4056.45	1.03644	0.225734	4.59144	4.40188e-06	0.00158385
Plek	711.079	0.974626	0.212017	4.59693	4.28758e-06	0.00158385
Tnfrsf11b	546.3	1.04949	0.228747	4.588	4.47506e-06	0.00158385
Tnfrsf1b	1278.03	0.780315	0.169637	4.59992	4.2265e-06	0.00158385
Gusb	2775.32	0.605986	0.132347	4.57877	4.67708e-06	0.00161593
Ccnb2	60.4184	1.04612	0.229457	4.55913	5.13671e-06	0.00162041
Cd22	244.969	0.984185	0.215424	4.56859	4.91008e-06	0.00162041
Lgals3	6426.5	0.918822	0.201457	4.56088	5.09388e-06	0.00162041
Msr1	332.075	0.985864	0.216028	4.5636	5.02841e-06	0.00162041
Chi3l1	35.9833	1.18901	0.261084	4.55415	5.25989e-06	0.00162396
Nfam1	393.617	0.828098	0.182623	4.53447	5.77493e-06	0.00174583
5430435G22Rik	562.007	0.750058	0.165572	4.5301	5.89561e-06	0.00174594
Mki67	171.213	1.0019	0.222158	4.50987	6.48664e-06	0.00188255
Bin2	185.375	0.92753	0.206593	4.48966	7.13382e-06	0.00195319
Lat2	370.893	0.866149	0.192751	4.49362	7.00228e-06	0.00195319
Lgmn	6458.9	0.790201	0.175928	4.49161	7.06869e-06	0.00195319
Cd300ld	413.376	0.872473	0.19488	4.47698	7.57056e-06	0.00199589
Emp1	4621.7	0.704845	0.157832	4.46579	7.97752e-06	0.00199589
Evi2b	150.684	0.996875	0.223085	4.46858	7.87399e-06	0.00199589
Ptafr	101.85	0.925775	0.207067	4.47089	7.78949e-06	0.00199589
Trem2	1584.31	0.940526	0.210534	4.46734	7.9197e-06	0.00199589
Csf2rb2	565.115	0.938914	0.211028	4.44924	8.61728e-06	0.00211941
Ctsl	18518.4	0.70519	0.159368	4.42492	9.64775e-06	0.00233331
Clec5a	98.9136	1.04582	0.236643	4.41942	9.89678e-06	0.0023543
Ttc9	271.268	0.983517	0.222973	4.41093	1.02927e-05	0.00240899
Cd200r1	65.7546	0.99794	0.226757	4.40091	1.07797e-05	0.00243081
Cxcl16	1136.12	0.710011	0.161282	4.40229	1.07115e-05	0.00243081
Ms4a7	833.431	0.932044	0.211889	4.39873	1.08885e-05	0.00243081
Lcp1	2593.78	0.849577	0.193615	4.38797	1.14414e-05	0.00250571
Slc11a1	906.85	0.780598	0.177993	4.38555	1.15693e-05	0.00250571
Col2a1	85.3192	1.19015	0.272078	4.37432	1.21814e-05	0.00259948
Thbs1	3657.18	1.03705	0.238216	4.35339	1.34046e-05	0.00281905
Myo1f	558.74	0.826359	0.19011	4.34674	1.38177e-05	0.00286442
Tlr13	274.251	1.03194	0.237773	4.34002	1.4247e-05	0.00290692
Tmem82	338.239	-0.911418	0.210134	-4.33731	1.44234e-05	0.00290692
Abcg1	1477.93	0.855808	0.197782	4.32702	1.51144e-05	0.00297581
Selp	537.151	0.735325	0.169999	4.32545	1.52219e-05	0.00297581
Parvg	198.035	0.949459	0.21986	4.31847	1.57117e-05	0.00299989
Cd300lf	112.334	1.12184	0.261077	4.29696	1.73156e-05	0.0032632
Slc15a3	698.685	0.920626	0.214573	4.2905	1.78275e-05	0.0033166
Olr1	25.7997	1.15004	0.26876	4.27907	1.87677e-05	0.00344732
Irf8	550.281	0.893628	0.209162	4.27242	1.93361e-05	0.00350732
Cd80	91.6164	0.889418	0.20866	4.26253	2.02125e-05	0.00362104
Ccl4	44.7749	1.13106	0.267048	4.23541	2.28136e-05	0.00382576
Dhcr24	688.988	-0.759254	0.178898	-4.24405	2.19523e-05	0.00382576
Gpr176	172.014	0.971826	0.229282	4.23856	2.24959e-05	0.00382576
Lilrb3	735.391	0.896418	0.211363	4.24112	2.22404e-05	0.00382576
Pak6	188.896	-0.653968	0.154313	-4.23793	2.25593e-05	0.00382576
Spdl1	18.4022	1.09956	0.259685	4.2342	2.29371e-05	0.00382576
Stac2	112.067	0.823612	0.195581	4.21111	2.54117e-05	0.00419033
Arl11	213.125	0.911786	0.217191	4.19807	2.69196e-05	0.0043891
Cyth4	1340.86	0.749268	0.179038	4.18497	2.85208e-05	0.00459533
Frzb	1422.6	0.726109	0.173602	4.18261	2.88178e-05	0.00459533
Ptpre	165.544	0.742034	0.178778	4.1506	3.31608e-05	0.00515469
Fam105a	287.535	0.993388	0.239846	4.14178	3.44628e-05	0.00520558
Laptm5	5084.42	0.729882	0.176305	4.13988	3.47488e-05	0.00520558
Sdc3	5035.09	0.645238	0.155871	4.13956	3.47971e-05	0.00520558
Adra1d	1126.8	-0.906984	0.219455	-4.1329	3.58218e-05	0.00529627
Csf2rb	688.286	0.888692	0.215132	4.13091	3.61333e-05	0.00529627
Pkib	48.6665	1.02154	0.247486	4.12765	3.66486e-05	0.00531808
Btk	145.903	0.807119	0.19602	4.11754	3.8294e-05	0.00544789
Fermt3	603.611	0.78739	0.191145	4.11934	3.7996e-05	0.00544789
Havcr2	98.625	1.06502	0.259247	4.10812	3.98894e-05	0.00556572
Tnfrsf26	76.7265	0.743793	0.181041	4.10842	3.98371e-05	0.00556572
Kif18b	23.4518	1.06122	0.259686	4.08656	4.37813e-05	0.00593748
Ptpn6	584.036	0.824532	0.201692	4.08808	4.34954e-05	0.00593748
Tbxas1	407.058	0.828206	0.202579	4.08831	4.34531e-05	0.00593748
Adcy1	51.0724	-0.906155	0.222857	-4.06609	4.78088e-05	0.00632054
Lair1	259.514	0.945068	0.232317	4.06801	4.74156e-05	0.00632054
Cx3cr1	242.556	0.950392	0.233964	4.06213	4.86266e-05	0.00635694
B3gnt7	62.57	0.796926	0.197373	4.03767	5.39839e-05	0.00695812
Atp6v0d2	1010.75	0.95608	0.238177	4.01416	5.96582e-05	0.00759386
Gna15	79.6994	0.763804	0.190423	4.01109	6.04403e-05	0.00762652
Bub1	20.1226	1.07849	0.269136	4.00724	6.14327e-05	0.00768491
Clec7a	1100.18	0.954998	0.239413	3.98892	6.63749e-05	0.00823219
Cd68	2517.56	0.818588	0.20579	3.97779	6.95594e-05	0.00850681
Lcp2	260.865	0.847677	0.213246	3.97511	7.03478e-05	0.00850681
Lepr	169.219	-0.782547	0.196843	-3.97548	7.02371e-05	0.00850681
Cpne6	37.1872	-0.931656	0.234688	-3.96977	7.19431e-05	0.00862782
Cd5l	12175.1	0.991153	0.249998	3.96464	7.35055e-05	0.00867186
Igsf9	1227.11	-0.84134	0.212345	-3.96213	7.42831e-05	0.00869292
Btg2	2707.28	-0.697575	0.176404	-3.95441	7.67236e-05	0.00890668
Sh3bp2	602.259	0.603802	0.153034	3.94553	7.96227e-05	0.00916988
Ncf4	246.197	0.838756	0.212933	3.93905	8.18032e-05	0.00934682
Apobec1	648.64	0.753628	0.19154	3.93457	8.3347e-05	0.00944881
Tyrobp	2256.55	0.816433	0.207796	3.92902	8.5292e-05	0.00959435
Cd300lb	201.34	0.896711	0.229026	3.91532	9.02847e-05	0.00983292
Snx20	117.095	0.803832	0.205277	3.91584	9.00887e-05	0.00983292
Syk	927.501	0.77245	0.197359	3.91394	9.08009e-05	0.00983292
Ptgs2	162.903	0.62598	0.160143	3.90888	9.27257e-05	0.0098937
Ky	294.333	-0.924764	0.236917	-3.90333	9.48792e-05	0.00997675
AB124611	347.968	0.812312	0.208598	3.89415	9.85447e-05	0.0100085
Cnr2	78.0447	0.841451	0.216145	3.89299	9.90157e-05	0.0100085
Dbf4	58.4952	0.841636	0.215863	3.89893	9.66181e-05	0.0100085
Dock2	335.507	0.767806	0.197104	3.89544	9.80198e-05	0.0100085
Ncf2	634.104	0.683009	0.175235	3.89767	9.71233e-05	0.0100085
Rgs18	46.8329	0.872444	0.224149	3.89225	9.93199e-05	0.0100085
AF251705	386.844	0.900834	0.231691	3.88808	0.000101039	0.0100423
Tfec	75.6016	0.852092	0.219073	3.88954	0.000100435	0.0100423
AI507597	107.405	-0.862851	0.222131	-3.88442	0.000102573	0.0101196
Esm1	391.779	1.01856	0.262317	3.88292	0.000103212	0.0101196
AU022793	29.7014	0.941325	0.242714	3.87834	0.000105173	0.0101282
Litaf	2130.92	0.587076	0.151369	3.87844	0.000105128	0.0101282
Penk	708.451	-0.603922	0.155737	-3.87783	0.000105393	0.0101282
Egr1	2254.92	-0.784372	0.202995	-3.864	0.000111547	0.0103029
Fn1	75600.8	0.627306	0.162363	3.86359	0.000111732	0.0103029
Htr2b	61.0702	0.964723	0.249958	3.85954	0.000113601	0.0103029
Lrrc33	670.079	0.775691	0.200913	3.86083	0.000113001	0.0103029
Mmp8	26.6787	1.05712	0.273295	3.86804	0.000109715	0.0103029
Ms4a6d	614.056	0.934814	0.242194	3.85978	0.000113489	0.0103029
Rhoh	67.4629	0.921121	0.237915	3.87164	0.000108103	0.0103029
Timp1	3126.22	0.94681	0.244703	3.86922	0.000109185	0.0103029
Tlr2	369.964	0.618526	0.160848	3.84541	0.000120353	0.0107805
Dpp10	18.7385	-1.05035	0.273269	-3.84364	0.000121223	0.0107918
Ngf	246.795	0.79179	0.206141	3.841	0.000122533	0.0108419
Gli2	327.229	-0.638552	0.166374	-3.83805	0.000124014	0.0109064
Pik3cg	119.922	0.76936	0.200741	3.83259	0.0001268	0.0110843
Kcnc4	672.405	-0.819382	0.214093	-3.82722	0.0001296	0.0111458
Lpcat2	284.366	0.760244	0.198573	3.82854	0.000128903	0.0111458
Pik3r5	373.807	0.870753	0.227539	3.82682	0.000129807	0.0111458
Itgax	609.083	0.801567	0.209667	3.82304	0.000131815	0.0111857
Sla	210.028	0.858118	0.224418	3.82374	0.000131442	0.0111857
Inpp5d	554.608	0.798174	0.209296	3.81362	0.000136946	0.0115537
Pipox	136.136	-0.608389	0.159776	-3.80777	0.000140223	0.0117617
Mafb	1179.35	0.787052	0.207061	3.80106	0.000144078	0.0120156
Gdf15	320.865	0.650976	0.171369	3.79869	0.000145462	0.0120617
Blnk	277.156	0.814609	0.214788	3.79263	0.000149062	0.01229
Irf5	563.429	0.686816	0.181618	3.78164	0.000155796	0.0127718
Pou2f2	74.4504	0.783721	0.207354	3.77963	0.000157062	0.0127718
Card9	101.866	0.850663	0.225305	3.77561	0.000159618	0.0128125
Fcgr4	411.488	0.853086	0.225965	3.7753	0.000159814	0.0128125
Arhgap25	313.301	0.774396	0.205201	3.77385	0.00016075	0.0128167
Tppp3	3709.03	-0.738863	0.195857	-3.77246	0.000161646	0.0128177
Lyz1	6057.25	0.779046	0.206808	3.767	0.000165224	0.0129598
Tnfrsf23	242.122	0.714148	0.189545	3.7677	0.000164759	0.0129598
Enho	119.94	-0.628498	0.166921	-3.76523	0.000166393	0.0129814
Fbln2	6312.28	0.718536	0.190949	3.76297	0.00016791	0.0129819
Col10a1	22.8871	1.02396	0.272901	3.75214	0.000175331	0.0133907
Pltp	4328.18	0.635535	0.169523	3.74896	0.000177569	0.0134906
Emr1	862.313	0.792668	0.21204	3.7383	0.000185269	0.0138579
Fcgr3	1561.78	0.805027	0.215281	3.73942	0.000184443	0.0138579
Eva1c	437.9	-0.668824	0.179061	-3.73517	0.000187592	0.0138673
Pilra	159.344	0.767823	0.205615	3.73427	0.000188261	0.0138673
Pld3	5299.86	0.591763	0.158427	3.73523	0.000187543	0.0138673
Fosb	335.764	-0.95462	0.255778	-3.73222	0.0001898	0.0138847
Nxpe5	177.921	0.929962	0.249225	3.73141	0.000190411	0.0138847
Tnfaip2	1265.43	0.73726	0.19771	3.729	0.000192241	0.0139481
Loxl2	2689.32	0.672279	0.180504	3.72446	0.000195733	0.0141307
Btc	191.225	-0.68963	0.186364	-3.70044	0.000215226	0.0153374
Dpep2	190.817	0.863886	0.233484	3.69998	0.000215618	0.0153374
Pilrb2	69.9134	0.675809	0.18317	3.68951	0.000224683	0.0157958
Serpinb9b	75.6191	1.00611	0.272747	3.68878	0.000225328	0.0157958
Sfpi1	622.31	0.821268	0.222865	3.68505	0.000228658	0.0159522
Cdhr1	55.3355	0.924881	0.251121	3.68301	0.000230497	0.0160036
Apbb1ip	342.356	0.631745	0.171708	3.67919	0.000233976	0.0161678
Pdpn	743.694	0.580466	0.157851	3.67731	0.000235709	0.0162103
Npl	212.168	0.891631	0.242718	3.67352	0.000239234	0.0163751
Iqgap3	68.6126	0.850195	0.232105	3.66298	0.000249299	0.0169839
Fgd3	95.8134	0.707343	0.193491	3.6557	0.000256485	0.017311
Ctsc	1936.85	0.687649	0.188685	3.64443	0.000267981	0.0179201
Hs6st2	84.974	0.758152	0.208375	3.63841	0.000274327	0.0179886
Igsf6	203.427	0.822623	0.226432	3.63298	0.000280161	0.0179886
Pkp1	38.8587	0.986015	0.271363	3.63357	0.00027953	0.0179886
Psd	242.473	-0.620696	0.170548	-3.63943	0.000273244	0.0179886
Tlr1	107.76	0.880746	0.242363	3.634	0.000279063	0.0179886
Hpse	319.093	0.670412	0.184993	3.62399	0.000290089	0.018544
Lhfpl2	716.356	0.682408	0.188539	3.61945	0.00029523	0.0186721
Sash3	200.991	0.802296	0.221701	3.61882	0.000295954	0.0186721
Galnt6	389.633	0.606809	0.167836	3.61549	0.000299781	0.0188317
Lrrc25	357.996	0.79025	0.218698	3.61342	0.000302181	0.0188325
Prc1	149.507	0.71262	0.197224	3.61324	0.000302389	0.0188325
Rhobtb1	1585.19	-0.670994	0.185869	-3.61003	0.000306159	0.0189858
Was	167.729	0.813795	0.225696	3.60571	0.000311303	0.0192226
Nek6	494.586	0.716166	0.19874	3.60354	0.000313918	0.0192886
Ticam2	67.1314	0.765158	0.212389	3.60262	0.00031503	0.0192886
Ctsb	63374.6	0.583254	0.161952	3.60141	0.000316492	0.0192967
Lpxn	164.16	0.813442	0.226072	3.59816	0.000320476	0.0193768
Clec4n	301.314	0.861589	0.239667	3.59494	0.000324463	0.0195364
Klhdc8a	43.6661	0.951983	0.265324	3.58801	0.000333215	0.0198983
Cd300a	602.211	0.775757	0.216363	3.58545	0.000336504	0.0199306
Il18bp	873.872	0.823035	0.229498	3.58623	0.000335492	0.0199306
Arl4c	567.706	0.623964	0.174396	3.57786	0.000346414	0.0203626
Kcnh2	2738	-0.657718	0.184091	-3.57279	0.000353195	0.0206662
Arhgap22	216.479	0.596766	0.167102	3.57127	0.000355259	0.0207034
Tet1	77.2477	-0.847217	0.237479	-3.56754	0.000360352	0.0208243
Tub	1464.22	-0.790398	0.221483	-3.56866	0.000358818	0.0208243
Rnf128	161.159	0.824221	0.231372	3.56231	0.000367601	0.0210165
Zc3h12d	50.3216	0.837911	0.235228	3.56212	0.000367871	0.0210165
Prg4	1481.09	0.897463	0.252223	3.55821	0.000373385	0.0212478
Il1b	50.9439	0.918346	0.258539	3.55206	0.000382226	0.0216659
Bai1	54.3138	-0.879258	0.248291	-3.54125	0.000398242	0.0223123
Ripk3	162.625	0.790969	0.223447	3.53985	0.000400357	0.0223446
Gm13446	44.803	-0.817712	0.231264	-3.53584	0.000406482	0.0224456
Ildr2	516.596	0.785104	0.222055	3.53563	0.000406807	0.0224456
Ccna2	91.1805	0.815742	0.230927	3.53246	0.000411705	0.0225248
Chga	70.2888	-0.882146	0.250107	-3.52708	0.000420169	0.0225248
Cybb	776.468	0.784822	0.22256	3.52634	0.000421341	0.0225248
Gpr137b-ps	365.305	0.6323	0.179234	3.52779	0.000419045	0.0225248
Nuak2	172.756	0.756715	0.214468	3.52834	0.000418172	0.0225248
Pnpla7	523.676	0.609866	0.172762	3.53009	0.000415423	0.0225248
Clec4e	30.2325	0.877023	0.249053	3.52143	0.000429224	0.0227317
Ly9	354.433	0.848554	0.241207	3.51794	0.000434903	0.0229487
Rasa4	1158.55	0.645161	0.183479	3.51627	0.000437653	0.0229746
Arhgap19	378.723	0.763814	0.217389	3.51358	0.000442108	0.0230771
Guca1b	94.9055	-0.690222	0.196838	-3.50655	0.000453951	0.023526
Pbk	43.0668	0.80963	0.231351	3.49958	0.00046599	0.0239787
D430019H16Rik	83.5693	-0.901832	0.258226	-3.49241	0.000478685	0.0242961
Fhod3	182.912	-0.654154	0.187313	-3.49231	0.000478856	0.0242961
Il1rn	154.3	0.807212	0.231255	3.49056	0.000482004	0.0243706
Myo1g	300.948	0.752306	0.215617	3.48909	0.000484665	0.02442
Gm13710	19.6353	0.919523	0.263671	3.48739	0.000487763	0.0244911
Wfdc17	1276.35	0.78871	0.22628	3.48555	0.000491124	0.0245748
Hmga2-ps1	93.7563	0.717255	0.20588	3.48386	0.000494245	0.024646
Ccl3	71.1883	0.838213	0.240725	3.48203	0.000497623	0.0247137
Sepp1	23171.6	0.580316	0.166696	3.48129	0.000499009	0.0247137
Racgap1	135.484	0.723283	0.207939	3.47835	0.000504516	0.0248171
Vsig4	98.4826	0.797614	0.22983	3.47045	0.000519593	0.0254724
Plekhg3	4438.8	-0.646687	0.186517	-3.46718	0.00052595	0.0256972
Ccl2	231.29	0.881691	0.25455	3.46373	0.000532742	0.0257687
Fcer1g	1699.45	0.767059	0.221439	3.46397	0.000532266	0.0257687
Slc16a11	161.479	-0.668667	0.193001	-3.46457	0.000531071	0.0257687
Ereg	246.197	0.59323	0.171457	3.45994	0.000540301	0.0258277
Lrrc3	107.784	-0.741067	0.214129	-3.46084	0.000538497	0.0258277
Rin1	273.237	0.658463	0.190332	3.45955	0.000541081	0.0258277
Naip5	103.245	0.74533	0.215856	3.45291	0.000554572	0.026213
AI427809	103.125	0.831757	0.241189	3.44857	0.000563571	0.0264157
Chac1	70.8971	0.832993	0.241529	3.44883	0.000563026	0.0264157
Hmox1	1948.48	0.812872	0.235789	3.44745	0.000565908	0.0264157
Ncf1	491.145	0.789136	0.228912	3.44734	0.000566141	0.0264157
Kcnj12	87.2779	-0.641849	0.186413	-3.44316	0.000574957	0.0267157
Relt	85.3747	0.731656	0.212533	3.44255	0.000576253	0.0267157
Neu2	28.1736	-0.922454	0.268074	-3.44104	0.000579473	0.0267794
Unc5c	578.467	-0.843563	0.245575	-3.43504	0.000592459	0.0272926
Col5a2	10985.4	0.733641	0.2137	3.43304	0.00059686	0.0273219
Wdfy4	259.095	0.720642	0.209888	3.43346	0.000595929	0.0273219
Lacc1	191.324	0.733185	0.213933	3.42717	0.000609908	0.0276742
Arhgap30	404.655	0.819417	0.239173	3.42604	0.000612452	0.0276863
1810011H11Rik	102.98	0.817826	0.238891	3.42343	0.000618352	0.0278662
Evi2a	286.931	0.703785	0.206118	3.41447	0.000639056	0.0285508
Fcrls	859.682	0.647434	0.189725	3.41249	0.000643733	0.0285508
Nyap1	273.086	-0.73356	0.214951	-3.41268	0.000643277	0.0285508
Rasgef1b	191.161	0.672126	0.197	3.4118	0.000645348	0.0285508
Gdf6	234.407	0.892874	0.261942	3.40866	0.000652819	0.0287693
Slamf7	148.06	0.842041	0.247132	3.40726	0.000656194	0.0287693
Mmp19	566.84	0.638831	0.187606	3.40517	0.00066124	0.0289014
Sema6c	287.539	-0.604716	0.177753	-3.402	0.000668934	0.0291499
C1qc	8135.96	0.749467	0.221056	3.39039	0.000697936	0.0301421
Tnfaip8l2	311.134	0.757508	0.223344	3.39167	0.000694682	0.0301421
Angpt4	214.811	-0.702851	0.207376	-3.38925	0.000700834	0.0301775
C1qb	9995.7	0.72701	0.214667	3.38669	0.000707424	0.0301924
Mefv	53.4662	0.88012	0.259773	3.38804	0.000703952	0.0301924
Uhrf1	138.562	0.638938	0.188642	3.38704	0.000706511	0.0301924
Il21r	135.279	0.771406	0.228146	3.3812	0.000721694	0.0306214
Ltbp2	5892.02	0.745151	0.220349	3.38169	0.000720418	0.0306214
Cd72	201.539	0.88183	0.261027	3.37832	0.000729308	0.0307931
Dusp10	421.811	-0.727105	0.215416	-3.37536	0.000737203	0.0310074
Cotl1	2942.24	0.687842	0.204044	3.37105	0.000748836	0.0314057
Adh7	208.339	-0.764602	0.226922	-3.36945	0.000753192	0.0314973
Cdca3	78.0331	0.833039	0.247397	3.36721	0.000759324	0.0316602
Gem	872.501	-0.701282	0.20834	-3.36605	0.000762529	0.0316602
Hck	250.91	0.757771	0.225254	3.36408	0.000767997	0.0316602
Pik3ap1	113.497	0.848711	0.252259	3.36444	0.000767	0.0316602
Cd180	161.103	0.817762	0.243148	3.36322	0.000770379	0.0316685
Nfkbie	193.489	0.625136	0.186033	3.36035	0.000778429	0.031909
Cdk1	100.18	0.81985	0.244256	3.35652	0.000789306	0.0322637
Gm11627	220.055	-0.777404	0.231765	-3.35428	0.00079573	0.0324349
Csf2ra	786.853	0.597076	0.178287	3.34895	0.000811172	0.0326469
Foxo6	97.2994	-0.664316	0.198378	-3.34874	0.000811798	0.0326469
Slc16a4	53.4757	0.743482	0.222339	3.34392	0.000826047	0.0331126
Gprasp2	187.665	-0.872629	0.261051	-3.34275	0.00082953	0.0331606
Has1	106.059	0.88905	0.266459	3.33654	0.000848274	0.0337346
Nceh1	500.532	0.662865	0.198673	3.33646	0.000848537	0.0337346
Cdk18	233.007	0.634399	0.190321	3.33331	0.00085818	0.0339276
St5	4918.1	-0.670565	0.201214	-3.33259	0.000860407	0.0339276
Reep1	369.547	-0.773352	0.232439	-3.32711	0.000877516	0.0345085
2310015D24Rik	171.981	-0.812372	0.244232	-3.32623	0.000880305	0.0345246
Fyb	193.232	0.738983	0.222469	3.32174	0.000894591	0.0348027
Akap6	517.572	-0.684262	0.206282	-3.31712	0.000909501	0.034935
Cxcr4	362.444	0.649095	0.195643	3.31775	0.000907453	0.034935
Kif2c	29.9687	0.898266	0.27081	3.31696	0.000910029	0.034935
Abcc3	426.336	0.734777	0.221795	3.31287	0.000923431	0.0353468
Gpr35	99.9821	0.798993	0.241233	3.31213	0.000925899	0.0353468
Tnfsf18	13.1009	0.875312	0.264327	3.31147	0.000928064	0.0353468
Cd200r4	39.6982	0.845455	0.255622	3.30744	0.000941521	0.0357655
Csf1r	3189.16	0.681054	0.206155	3.3036	0.000954534	0.036071
Cep55	25.9399	0.852181	0.258078	3.30203	0.000959887	0.036179
Sh2d1b1	35.1592	0.81982	0.248374	3.30074	0.000964293	0.0362509
Sphk1	300.845	0.669342	0.202971	3.29773	0.000974712	0.0365479
Il7r	205.714	0.804049	0.244085	3.29413	0.000987261	0.0369231
Tspyl5	130.334	-0.584929	0.177747	-3.2908	0.000999013	0.0372665
Wscd2	1387.7	-0.704717	0.214308	-3.28834	0.00100781	0.0374984
Bid	206.44	0.645445	0.197125	3.2743	0.00105925	0.0389134
Gprasp1	1185.65	-0.74047	0.226128	-3.27456	0.00105827	0.0389134
Kif23	45.5083	0.741227	0.226327	3.27502	0.00105654	0.0389134
Mrc1	1236.46	0.701799	0.214279	3.27516	0.00105604	0.0389134
Ptprc	536.855	0.737898	0.225526	3.2719	0.00106828	0.0391461
Fam83d	18.3182	0.89242	0.273071	3.26808	0.00108278	0.0395038
Pkdcc	3867.75	-0.66354	0.203048	-3.2679	0.00108349	0.0395038
Osm	20.93	0.874497	0.267666	3.26712	0.00108648	0.0395136
Fxyd5	3118.04	0.596179	0.18298	3.25817	0.00112133	0.0405777
Ccr1	114.623	0.854702	0.262613	3.2546	0.0011355	0.0407853
Dact3	2850.76	-0.605171	0.186227	-3.24964	0.0011555	0.0414011
Nkd1	2302.99	-0.692914	0.213503	-3.24545	0.00117266	0.0417792
Ptx3	85.3475	0.864244	0.266335	3.24496	0.00117469	0.0417792
Heyl	5245.36	-0.66033	0.203587	-3.24348	0.00118078	0.0418933
Lox	2218.16	0.752202	0.231995	3.24232	0.00118562	0.0419622
Tlr7	168.093	0.802855	0.24798	3.23758	0.00120547	0.0423548
Slc17a9	83.1445	0.649076	0.20061	3.23552	0.00121423	0.0425598
Arhgap9	273.432	0.707742	0.21921	3.22861	0.00124395	0.0430284
Cenpe	35.524	0.824768	0.25559	3.22692	0.00125132	0.0430284
Fgf16	79.2705	0.610377	0.189138	3.22714	0.00125032	0.0430284
Fxyd7	547.855	-0.647284	0.200518	-3.22807	0.0012463	0.0430284
Ltbp4	23261.4	-0.591359	0.183094	-3.22982	0.0012387	0.0430284
Rac2	773.558	0.632396	0.195894	3.22825	0.0012455	0.0430284
Fam19a1	211.46	-0.67409	0.209011	-3.22513	0.00125914	0.0431947
Milr1	85.2295	0.772735	0.239776	3.22273	0.00126973	0.0433531
Spc25	45.9318	0.787213	0.244264	3.2228	0.00126946	0.0433531
Eps8	280.986	0.618728	0.192116	3.22059	0.00127925	0.0434737
Tnip3	12.0268	0.876636	0.272414	3.21803	0.00129074	0.0437617
Srpx2	1020.53	0.671964	0.209123	3.21325	0.00131243	0.0443933
Tifab	221.553	0.71414	0.22251	3.20948	0.00132975	0.044502
Ucp2	4109.17	0.655984	0.204406	3.20921	0.00133098	0.044502
Gpr137b	422.395	0.61457	0.191678	3.20626	0.00134474	0.0448585
Fcgr1	493.694	0.80774	0.252066	3.20447	0.0013531	0.0449309
Tubb4a	932.267	-0.605947	0.189179	-3.20304	0.00135983	0.0450513
Top2a	141.463	0.777392	0.242803	3.20174	0.00136602	0.0451535
Ptk2b	892.099	0.580342	0.181541	3.19675	0.00138987	0.0456299
Cyp4f18	154.545	0.697754	0.218325	3.19594	0.00139375	0.0456539
Itgam	613.446	0.69535	0.217618	3.19527	0.001397	0.0456572
Ikzf1	159.003	0.750677	0.235189	3.1918	0.00141389	0.0461055
F7	79.9232	0.838077	0.262805	3.18897	0.00142782	0.0464555
Reg3g	17.8473	-0.857388	0.269022	-3.18706	0.00143728	0.0466584
Plxnb1	1038.96	-0.612118	0.192223	-3.18441	0.00145049	0.0468977
Aoah	214.301	0.758309	0.238789	3.17564	0.00149505	0.0476804
Hpca	46.4463	-0.868327	0.273277	-3.17746	0.00148571	0.0476804
Ms4a6b	320.896	0.8019	0.25246	3.17635	0.00149142	0.0476804
Runx2	60.0739	0.670976	0.211277	3.17582	0.00149415	0.0476804
Fgd2	271.142	0.748418	0.236096	3.16997	0.00152455	0.0484086
Kif22	62.1817	0.697353	0.220203	3.16687	0.0015409	0.0487147
2012-02-29	114.093	0.767431	0.242527	3.16432	0.00155447	0.04894
Nabp1	564.591	0.685583	0.216664	3.16426	0.00155477	0.04894
Pitpnm3	589.868	-0.602895	0.190647	-3.16236	0.00156494	0.049047
B4galnt1	380.116	0.649379	0.205483	3.16025	0.00157632	0.0491915
Ptprz1	1759.36	-0.619878	0.196123	-3.16067	0.00157409	0.0491915
Crhr2	293.26	-0.621909	0.196923	-3.15813	0.00158786	0.0494451
Clec12a	501.81	0.729502	0.231256	3.15452	0.00160763	0.0498477
Lyn	685.825	0.671655	0.213	3.15331	0.00161432	0.0498477
Pla2g7	1133.81	0.681239	0.216119	3.15214	0.00162077	0.0499342
